# Supplementary material for: High prevalence of circulating DS-1-like human rotavirus A and genotype diversity in children with acute gastroenteritis in Thailand from 2016 to 2019
Source: PeerJ. 2021 Feb 26;9:e10954. doi: 10.7717/peerj.10954 (PMC7919534; doi:10.7717/peerj.10954)
Supplement: Supplemental Information 1 [file peerj-09-10954-s001.xlsx]

## Sheet: 2016
CODE	Sex	Age (Year)	Age (Month)	Collection date	Result	Genotype	G genotype	P genotype	I genotype
B2455	B	1	4	2016-08-01	Negative
B2456	G	2		2016-08-01	Negative
B2457	G	1	3	2016-08-01	Negative
B2468	G	0.01		1/15/2016	Negative
B2438	G	10		2016-07-01	Negative
B2439	G	0.2		2016-07-01	Negative
B2440	G	1	0.3	2016-07-01	Positive	G3P[x]	G3	P[x]	unclassified
B2441	G	2	0.8	2016-07-01	Negative
B2445	G	0.9		1/22/2016	Negative
B2449	G	9		2016-08-01	Negative
B2450	G	0.9		2016-08-01	Negative
B2465	G	8		1/15/2016	Negative
B2466	G	4		1/15/2016	Negative
B2467	G	2		1/15/2016	Negative
B2469	B	3	0.5	1/15/2016	Negative
B2470	B	<15		1/15/2016	Negative
B2471	B	3	0.7	1/15/2016	Negative
B2472	B	0.8		1/15/2016	Negative
B2473	B	1	0.3	1/15/2016	Negative
B2474	B	1		1/15/2016	Negative
B2475	B	3	0.3	1/15/2016	Negative
B2486	G	2		1/22/2016	Negative
B2487	B	2	0.2	1/22/2016	Negative
B2498	G	1		1/22/2016	Positive	G8P[8]	G8	P8	unclassified
B2499	G	2	0.11	1/29/2016	Negative
B2500	G	1	10	1/29/2016	Negative
B2513	G	0.6		1/29/2016	Negative
B2514	B	0.1		1/29/2016	Negative
B2515	B	0.8		1/29/2016	Negative
B2516	B	0.11		1/29/2016	Negative
B2517	B	1	0.9	1/29/2016	Positive	G3P[8]	G3	P8	unclassified
B2518	B	2	0.8	1/29/2016	Negative
B2519	B	0.11		1/29/2016	Positive	G3P[8]	G3	P8	unclassified
B2520	G	7		1/29/2016	Negative
B2522	B	1		2016-05-02	Negative
B2530	B	6	0.7	2016-05-02	Negative
B2524	G	12		2016-05-02	Negative
B2529	B	2	0.5	2016-05-02	Negative
B2531	G	0.2		2016-05-02	Negative
B2536	G	2		2016-12-02	Positive	G3P[8]	G3	P8	unclassified
B2537	G	2		2016-12-02	Negative
B2538	G	12		2016-12-02	Negative
B2539	G	6		2016-12-02	Positive	G3P[8]	G3	P8	unclassified
B2540	B	8		2016-12-02	Negative
B2541	B	2		2016-12-02	Negative
B2551	B	0.1		2016-12-02	Negative
B2552	B	0.3		2016-12-02	Negative
B2553	B	3		2016-12-02	Negative
B2554	G			2016-12-02	Positive	G3P[x]	G3	P[x]	I2
B2563	B	9		2016-12-02	Negative
B2565	B	<15		2016-12-02	Negative
B2566	B	0.5		2/25/2016	Negative
B2567	B	<15		2016-03-03	Negative
B2575	B	1.7		2/25/2016	Negative
B2576	B	2.5		2/25/2016	Positive	G3P[8]	G3	P8	I2
B2578	G	2.4		2/25/2016	Negative
B2591	B	2.4		2016-03-03	Negative
B2592	B	2.2		2016-03-03	Positive	G3P[8]	G3	P8	I2
B2593	B	2.2		2016-03-03	Positive	G3P[8]	G3	P8	I2
B2594	B	1.9		2016-03-03	Positive	G3P[x]	G3	P[x]	I2
B2595	G	2.1		2016-03-03	Negative
B2596	G	3.7		2016-03-03	Negative
B2597	G	0.1		2016-03-03	Positive	G3P[8]	G3	P8	I2
B2598	G	0.8		2016-03-03	Negative
B2599	B	2.4		2016-03-03	Negative
B2600	B	0.1		2016-03-03	Negative
B2601	G	5.1		2016-03-03	Positive	G3P[8]	G3	P8	I2
B2602	B	0.1		2016-03-03	Positive	G3P[8]	G3	P8	I2
B2603	G	1.1		2016-03-03	Positive	G3P[8]	G3	P8	I2
B2604	G	3.8		2016-03-03	Negative
B2605	G	0.9		2016-03-03	Negative
B2606	G	<15		3/15/2016	Positive	G3P[8]	G3	P8	I2
B2607	G	0.9		3/15/2016	Positive	G3P[8]	G3	P[8]	unclassified
B2608	G	0.5		3/15/2016	Negative
B2609	B	0.11		3/15/2016	Positive	G3P[8]	G3	P[8]	I2
B2610	B	0.7		3/15/2016	Positive	G3P[x]	G3	P[x]	I2
B2615	B	0.9		3/15/2016	Positive	G3P[8]	G3	P8	unclassified
B2620	B	0.5		3/15/2016	Positive	G3P[8]	G3	P8	I2
B2579	G	6.3		2/25/2016	Negative
B2621	B			3/15/2016	Positive	G3P[8]	G3	P8	I2
B2622	B			3/15/2016	Positive	G3P[x]	G3	P[x]	I2
B2623	B	3		3/15/2016	Positive	G3P[x]	G3	P[x]	I1
B2624	B	2		3/15/2016	Negative
B2625	B	0.1		3/15/2016	Negative
B2626	B	3		3/15/2016	Negative
B2627	B	0.3		3/15/2016	Negative
B2628	B	2		3/15/2016	Positive	G3P[8]	G3	P[8]	I2
B2629	G	1		3/15/2016	Positive	G3P[8]	G3	P[8]	unclassified
B2630	G	<15		3/15/2016	Negative
B2631	G	7		3/15/2016	Negative
B2640	G	1		3/22/2016	Negative
B2641	B	7		3/22/2016	Negative
B2642	B	2		3/22/2016	Negative
B2643	B	2		3/22/2016	Negative
B2644	B	1		3/22/2016	Negative
B2645	B	7		3/22/2016	Negative
B2646	G	2		3/22/2016	Positive	G3P[x]	G3	P[x]	I2
B2647	G	1		3/22/2016	Negative
B2676	G	9.5		3/29/2016	Negative
B2677	B	1.5		3/29/2016	Negative
B2678	B	3.5		3/29/2016	Negative
B2679	B	6.5		3/29/2016	Negative
B2680	G	7.5		3/29/2016	Negative
B2681	B	9.5		3/29/2016	Negative
B2682	B	2		3/29/2016	Positive	G3P[9]	G3	P[9]	I3
B2683	B	8		3/29/2016	Negative
B2684	B	3		3/29/2016	Negative
B2685	G	9		3/29/2016	Positive	G3P[8]	G3	P[8]	I2
B2700	B	3		3/29/2016	Negative
B2701	B	0.8		4/20/2016	Negative
B2702	B	1.5		4/20/2016	Negative
B2703	G	2		4/20/2016	Positive	G3P[8]	G3	P8	I2
B2704	B	1		4/20/2016	Negative
B2705	B	1		4/20/2016	Negative
B2706	B	0.3		4/20/2016	Negative
B2707	B	0.8		4/20/2016	Positive	G3P[x]	G3	P[x]	I2
B2708	B	3		4/20/2016	Negative
B2709	G	0.3		4/20/2016	Negative
B2710	G	<15		4/20/2016	Negative
B2711	G	1		4/20/2016	Negative
B2712	G	2		4/20/2016	Negative
B2713	B	2		4/20/2016	Negative
B2714	G	2		4/20/2016	Positive	G8P[8]	G8	P8	I2
B2715	G	4		4/20/2016	Positive	G8P[8]	G8	P[8]	I2
B2716	G	2		4/20/2016	Negative
B2717	B	<15		4/20/2016	Negative
B2718	G	12		4/20/2016	Negative
B2732	G	2		4/20/2016	Negative
B2739	G	2		4/20/2016	Negative
B2744	B	2		4/20/2016	Negative
B2745	B	2		4/20/2016	Negative
B2746	B	2		4/20/2016	Positive	G9P[8]	G9	P[8]	I1
B2747	B	7		4/20/2016	Negative
B2748	B	8		4/20/2016	Positive	G8P[8]	G8	P8	I2
B2749	G	2		4/20/2016	Negative
B2750	G	1		4/20/2016	Negative
B2762	G	14		4/20/2016	Negative
B2764	B	1		4/20/2016	Negative
B2765	G	3		4/20/2016	Negative
B2773	B	2		4/28/2016	Negative
B2779	B	1		4/28/2016	Negative
B2780	B	1		4/28/2016	Negative
B2790	B	1		5/26/2016	Negative
B2791	B	2		5/26/2016	Positive	G3P[8]	G3	P8	I2
B2792	G	1		5/26/2016	Negative
B2803	B	3		5/26/2016	Negative
B2807	G	3		5/26/2016	Positive	G3P[8]	G3	P8	I2
B2811	B	<15		5/26/2016	Negative
B2812	B	2		5/26/2016	Negative
B2813	B	2		5/26/2016	Negative
B2824	G	10		5/26/2016	Negative
B2825	G	6		5/26/2016	Negative
B2830	G	2.1		2016-01-06	Positive	G3P[8]	G3	P8	I2
B2831	G	0.3		2016-01-06	Negative
B2832	G	0.8		2016-01-06	Negative
B2833	G	1.3		2016-01-06	Negative
B2834	B	0.7		2016-01-06	Negative
B2835	G	0.11		2016-01-06	Negative
B2836	G	1.9		2016-01-06	Negative
B2837	G	0.5		2016-01-06	Negative
B2838	B	<15		2016-01-06	Negative
B2839	G	3.3		2016-01-06	Negative
B2840	G	6.9		2016-01-06	Negative
B2841	B	1		2016-09-06	Negative
B2842	B	2		2016-09-06	Negative
B2843	B	2		2016-09-06	Negative
B2844	B	1		2016-09-06	Negative
B2845	G	1		2016-09-06	Negative
B2857	B	1		2016-09-06	Negative
B2858	B	1		2016-09-06	Negative
B2859	B	2		2016-09-06	Negative
B2860	G	0.3		2016-09-06	Negative
B2866	B	1		6/17/2016	Negative
B2867	B	1		6/17/2016	Negative
B2868	G	10		6/17/2016	Negative
B2872	B	1		6/21/2016	Negative
B2873	B	8		6/21/2016	Negative
B2874	B	2		6/21/2016	Negative
B2875	B	3		6/21/2016	Negative
B2876	G	1		6/21/2016	Negative
B2881	B		0.4	6/29/2016	Negative
B2882	G	0.5		6/29/2016	Negative
B2883	G	7		2016-08-07	Negative
B2884	B	1		2016-08-07	Negative
B2885	B	0.3		2016-08-07	Negative
B2886	G	<15		2016-08-07	Negative
B2887	G	2		2016-08-07	Positive	G3P[8]	G3	P8	I2
B2888	G	4		2016-08-07	Negative
B2889	G	2		7/15/2016	Negative
B2890	G	1		7/15/2016	Negative
B2891	G	<15		7/15/2016	Negative
B2905	B	1		7/15/2016	Negative
B2906	B	2		7/25/2016	Negative
B2907	B	6		7/25/2016	Negative
B2908	B	1		7/25/2016	Negative
B2909	B	2		7/25/2016	Negative
B2910	B	2		7/25/2016	Negative
B2911	B	3		7/25/2016	Negative
B2912	B	1		7/25/2016	Negative
B2913	G	11		7/25/2016	Negative
B2914	G	10		7/25/2016	Negative
B2926	G	12		7/25/2016	Negative
B2936	B	0.7		7/27/2016	Negative
B2937	B	1		7/27/2016	Negative
B2938	G	6		7/27/2016	Negative
B2939	G			7/27/2016	Positive	G3P[8]	G3	P8	I2
B2946	B	8		7/27/2016	Negative
B2947	B	3		7/27/2016	Negative
B2948	B	4		7/27/2016	Negative
B2949	B	1		7/27/2016	Negative
B2950	B	13		7/27/2016	Negative
B2951	B	14		7/27/2016	Negative
B2952	G	<15		7/27/2016	Negative
B2957	B	12		7/27/2016	Negative
B2958	B	2		7/27/2016	Negative
B2965	B	6		7/29/2016	Negative
B2966	B	5		7/29/2016	Negative
B2967	B	5		7/29/2016	Negative
B2968	B	8		7/29/2016	Negative
B2969	B	7		7/29/2016	Negative
B2982	B	2		2016-08-08	Negative
B2983	G	2		2016-08-08	Negative
B2994	G	1		8/18/2016	Negative
B2995	G	1		8/18/2016	Negative
B2997	B	1		8/18/2016	Negative
B2998	B	2		8/18/2016	Negative
B2999	G	0	9	8/18/2016	Negative
B3000	G	6		8/18/2016	Negative
B3001	G	4		8/18/2016	Negative
B3002	G	1		8/18/2016	Negative
B3004	G		9	2016-01-09	Negative
B3005	G		9	2016-01-09	Positive	G3P[8]	G3	P8	I2
B3006	G		8	2016-01-09	Negative
B3007	B	1		2016-01-09	Negative
B3008	B		9	2016-01-09	Negative
B3009	B		1	2016-01-09	Negative
B3010	B	1		2016-01-09	Negative
B3011	G		1	2016-01-09	Negative
B3012	B	3	9	2016-01-09	Negative
B3013	B	5	3	2016-01-09	Negative
B3014	B		6	2016-01-09	Negative
B3015	G		6	2016-01-09	Negative
B3016	B	1		8/24/2016	Negative
B3017	B	1		8/24/2016	Negative
B3018	G	1		8/24/2016	Negative
B3025	G	1		8/31/2016	Negative
B3026	G	2		8/31/2016	Negative
B3033	B	1		2016-07-09	Negative
B3034	B	2		2016-07-09	Negative
B3035	B	1		2016-07-09	Negative
B3036	B	3		2016-07-09	Negative
B3043	B	1		9/15/2016	Negative
B3044	B	1		9/15/2016	Negative
B3045	B	2		9/15/2016	Negative
B3049	B	1		9/22/2016	Negative
B3050	G	4		9/22/2016	Negative
B3051	G		3	9/22/2016	Negative
B3052	G	6		9/22/2016	Negative
B3058	B		0.9	9/22/2016	Negative
B3062	B	3		2016-06-10	Negative
B3065	G	1		2016-06-10	Negative
B3066	G		1	2016-06-10	Negative
B3067	B	2		2016-06-10	Negative
B3070	B	4		2016-06-10	Negative
B3071	B	3		2016-06-10	Negative
B3073	B	2		2016-06-10	Negative
B3074	G	1		2016-06-10	Negative
B3075	G	4		2016-06-10	Negative
B3077	G	6		2016-06-10	Negative
B3085	B	1		2016-06-10	Negative
B3092	G		1	2016-06-10	Negative
B3093	B	1		2016-12-10	Negative
B3094	B	6		2016-12-10	Negative
B3095	B	1		2016-12-10	Negative
B3097	B	10		2016-12-10	Negative
B3098	B		8	2016-12-10	Negative
B3099	B	1		2016-12-10	Negative
B3110	B		8	10/20/2016	Negative
B3111	B	1		10/20/2016	Negative
B3112	B	1		10/20/2016	Negative
B3113	G		4	10/20/2016	Negative
B3114	G		7	10/20/2016	Negative
B3115	B		11	10/20/2016	Negative
B3116	B	3		10/19/2016	Negative
B3117	B	1		10/19/2016	Negative
B3118	B		0.5	10/19/2016	Negative
B3119	B		8	10/19/2016	Negative
B3120	B	2		10/19/2016	Negative
B3121	G	2		10/19/2016	Negative
B3122	G	1		10/19/2016	Negative
B3123	G	<15		10/19/2016	Negative
B3130	G		8	10/21/2016	Negative
B3131	G	2		10/21/2016	Negative
B3135	G	1		10/21/2016	Negative
B3140	B	2	3	10/26/2016	Negative
B3143	G	1		10/26/2016	Negative
B3144	G		8	10/26/2016	Negative
B3149	B	7		2016-04-11	Negative
B3150	B	5		2016-04-11	Negative
B3151	B	3		2016-04-11	Negative
B3152	B		8	2016-04-11	Negative
B3153	B	6		2016-04-11	Negative
B3154	G	1		2016-04-11	Positive	G3P[x]	G3	P[x]	I2
B3155	G	6		2016-04-11	Negative
B3156	G	9		2016-04-11	Positive	G3P[8]	G3	P8	I2
B3171	B	3		2016-10-11	Negative
B3172	G	5		2016-10-11	Negative
B3173	B	1		2016-10-11	Negative
B3175	G	1		11/18/2016	Negative
B3176	B	1		11/21/2016	Negative
B3177	B	2		11/21/2016	Negative
B3178	G	3	10	11/21/2016	Negative
B3179	B	2		11/15/2016	Negative
B3180	B		6	11/15/2016	Negative
B3181	B	6		11/15/2016	Negative
B3184	B		8	11/15/2016	Negative
B3185	G	1		11/15/2016	Positive	G3P[8]	G3	P8	I2
B3186	B	<15		11/15/2016	Negative
B3187	B	3		11/15/2016	Negative
B3188	G	6		11/15/2016	Negative
B3193	B		8	11/17/2016	Negative
B3195	B	14		11/17/2016	Negative
B3196	B	<15		11/17/2016	Negative
B3197	G	4		11/17/2016	Negative
B3202	B	9		11/18/2016	Negative
B3203	B	1		11/18/2016	Negative
B3204	B	1		11/18/2016	Negative
B3205	B	3		11/18/2016	Negative
B3206	B		1	11/18/2016	Negative
B3207	G	5		11/18/2016	Positive	G3P[8]	G3	P8	I2
B3208	G	4		11/18/2016	Negative
B3209	G	3		11/18/2016	Negative
B3210	G	8		11/18/2016	Negative
B3211	G	4		11/18/2016	Negative
B3212	B	2		11/22/2016	Negative
B3215	G	8		11/21/2016	Negative
B3216	B	4		11/21/2016	Negative
B3217	G	4		11/21/2016	Positive	G3P[8]	G3	P[8]	I2
B3218	B	2		11/23/2016	Negative
B3220	B	3		11/23/2016	Negative
B3221	B		3	11/23/2016	Negative
B3223	B	8		11/23/2016	Negative
B3225	G	8		11/24/2016	Negative
B3232	B	2		11/29/2016	Negative
B3233	B		1	11/29/2016	Negative
B3234	B	3		11/29/2016	Negative
B3235	G	3		11/29/2016	Negative
B3236	G	12		11/29/2016	Negative
B3240	G	7		2016-01-12	Negative
B3242	B	1		2016-01-12	Negative
B3243	G	6		2016-01-12	Negative
B3245	G	5		2016-01-12	Negative
B3247	B	5		2016-07-12	Negative
B3248	B	10		2016-01-12	Negative
B3250	B	3		2016-01-12	Negative
B3252	B	1		2016-01-12	Negative
B3253	G	7		2016-01-12	Negative
B3254	G	9		2016-02-12	Negative
B3255	G	9		2016-07-12	Negative
B3256	G	4		2016-07-12	Negative
B3259	B	1		2016-07-12	Negative
B3260	B	10		2016-07-12	Negative
B3261	B	2		2016-07-12	Negative
B3264	G	11		2016-07-12	Negative
B3266	B		2	2016-07-12	Negative
B3267	G	4		2016-07-12	Negative
B3268	B		9	2016-09-12	Negative
B3271	G	8		2016-09-12	Negative
B3273	B	11		2016-09-12	Negative
B3274	G	7		2016-09-12	Negative
B3275	B	5		2016-09-12	Negative
B3277	G	6		12/13/2016	Negative
B3278	B	6		12/13/2016	Negative
B3279	B	2		12/13/2016	Negative
B3280	B	2		12/13/2016	Negative
B3281	B	2		12/13/2016	Negative
B3282	B	2		12/13/2016	Positive	G3P[8]	G3	P8	I2
B3283	G	8		12/13/2016	Negative
B3284	B	2		12/14/2016	Negative
B3285	G	6		12/14/2016	Negative
B3286	B	6		12/14/2016	Negative
B3287	B		0.1	12/14/2016	Negative
B3289	G	3		12/14/2016	Negative
B3291	B	2		12/14/2016	Negative
B3292	B	3		12/14/2016	Negative
B3293	G	4		12/15/2016	Negative
B3294	G	2		12/15/2016	Negative
B3295	B	4		12/15/2016	Negative
B3296	G	1		12/15/2016	Negative
B3298	G	1		12/15/2016	Negative
B3307	B	2		12/19/2016	Negative
B3309	G		10	12/19/2016	Positive	G3P[8]	G3	P8	I2
B3310	B		0.1	12/19/2016	Negative
B3311	G	3		12/19/2016	Negative
B3312	G	1		12/19/2016	Negative
B3313	B	1		12/19/2016	Negative
B3316	B	1		12/19/2016	Negative
B3317	G		3	12/19/2016	Negative
B3318	G	1		12/19/2016	Positive	G3P[8]	G3	P8	I2
B3320	G	3		12/21/2016	Negative
B3322	B		2	12/21/2016	Negative
B3326	G	10		12/21/2016	Negative
B3327	G	3		12/21/2016	Positive	G3P[8]	G3	P8	I2
B3328	G	1		12/22/2016	Negative
B3329	B	<15		12/22/2016	Negative
B3333	B		11	12/22/2016	Negative
B3339	G		9	12/23/2016	Negative
B3342	B	8		12/23/2016	Negative
B3343	G	6		12/23/2016	Positive	G3P[8]	G3	P8	I2
B3344	G	2		12/23/2016	Negative
B3345	G	2		12/23/2016	Negative
B3346	B	7		12/26/2016	Negative
B3347	B	1		12/26/2016	Negative
B3348	B		11	12/26/2016	Negative
B3349	G	1		12/26/2016	Negative
B3350	G	8		12/26/2016	Negative
B3351	G	9		12/26/2016	Negative
B3352	G	2		12/26/2016	Negative
B3353	G	3		12/26/2016	Positive	G3P[x]	G3	P[x]	I2
B3354	G	8		12/26/2016	Negative
B3355	G	1		12/26/2016	Negative
B3356	B	5		12/26/2016	Positive	G2P[x]	G2	P[x]	unclassified
B3357	B	9		12/26/2016	Negative
B3358	G	3		12/26/2016	Negative
B3362	G	9		12/26/2016	Positive	G8P[8]	G8	P8	I2
B3369	G		9	12/28/2016	Negative
B3370	G	4		12/28/2016	Negative
B3374	B	1		12/28/2016	Negative
B3375	G	2		12/28/2016	Negative
B3376	G	1		12/28/2016	Positive	G3P[8]	G3	P8	I2
B3377	B	1		12/31/2016	Negative
B3378	G	1		12/31/2016	Negative
B3384	B	8		12/31/2016	Negative
B3385	B	4		12/31/2016	Negative
B3387	G	1		12/31/2016	Negative
B3390	B	6		12/31/2016	Negative
B3392	B	3		12/31/2016	Negative
B3395	G	1		12/31/2016	Negative

## Sheet: 2017
CODE	Sex	Age (Year)	Age (Month)	Collection date	Result	Genotype	G genotype	P genotype	I genotype
B3396	G		8	2017-06-01	Negative
B3397	B	3	1	2017-06-01	Negative
B3398	B	3	9	2017-06-01	Negative
B3399	B	1	1	2017-06-01	Positive	G3P[8]	G3	P8	I2
B3400	B		7	2017-06-01	Negative
B3413	B		0.5	2017-09-01	Positive	G9P[x]	G9	P[x]	I1
B3414	G	1		2017-11-01	Negative
B3415	B		11	2017-11-01	Negative
B3416	B	3	10	2017-11-01	Negative
B3417	B	1		2017-11-01	Negative
B3430	B	6	4	1/13/2017	Negative
B3431	G	1	4	1/13/2017	Negative
B3432	B		5	1/13/2017	Negative
B3433	G	12	4	1/13/2017	Negative
B3438	G		9	1/17/2017	Negative
B3439	G		7	1/17/2017	Negative
B3440	G	4	5	1/20/2017	Negative
B3441	B	5	4	1/20/2017	Negative
B3442	B	5	2	1/20/2017	Positive	G9P[x]	G9	P[x]	I1
B3463	B	<15		1/20/2017	Positive	G9P[x]	G9	P[x]	I1
B3464	B	2	8	1/20/2017	Negative
B3465	B	0	11	1/20/2017	Negative
B3473	B	4	5	1/20/2017	Negative
B3474	G	0	10	1/23/2017	Negative
B3475	G	2	5	1/23/2017	Negative
B3476	G	3	10	1/23/2017	Negative
B3477	B	1	11	1/23/2017	Negative
B3483	G	<15		1/23/2017	Negative
B3484	G	9	6	1/23/2017	Negative
B3485	B	0	1	1/30/2017	Negative
B3486	B	2	10	1/30/2017	Negative
B3495	G	5	2	1/30/2017	Positive	G3P[8]	G3	P8	I1
B3496	G	2	4	1/31/2017	Negative
B3497	B	1	11	1/31/2017	Positive	G3P[8]	G3	P8	I2
B3498	B	3	9	1/31/2017	Negative
B3499	B	7	8	1/31/2017	Negative
B3503	B	<15		1/31/2017	Negative
B3508	G	4	0	2017-01-02	Positive	G9P[8]	G9	P8	I2
B3511	B	2	0	2017-03-02	Positive	G3P[x]	G3	P[x]	unclassified
B3512	G	2	5	2017-03-02	Negative
B3513	B	3	6	2017-03-02	Negative
B3514	B	1	6	2017-03-02	Negative
B3515	B	14	4	2017-03-02	Positive	G3P[8]	G3	P8	I2
B3523	B	<15		2017-07-02	Negative
B3524	B	2	8	2017-07-02	Negative
B3525	B	1	1	2017-07-02	Positive	G3P[8]	G3	P8	I2
B3527	G	4	5	2017-07-02	Positive	GxP[8]	Gx	P8	I2
B3528	G	14	4	2017-07-02	Negative
B3534	B	1	11	2017-09-02	Positive	G9P[x]	G9	P[x]	unclassified
B3535	B	1	4	2017-09-02	Negative
B3536	B	2	5	2017-09-02	Positive	G3P[x]	G3	P[x]	unclassified
B3537	G	6	8	2017-09-02	Positive	G3P[8]	G3	P8	I1
B3538	G	14	4	2017-09-02	Positive	G2P[x]	G2	P[x]	unclassified
B3539	G	4	3	2017-09-02	Positive	G3P[8]	G3	P8	unclassified
B3540	B	1	7	2017-09-02	Negative
B3541	B	2	1	2017-09-02	Negative
B3542	B	3	5	2017-09-02	Negative
B3543	B	5	5	2017-09-02	Negative
B3557	B	9	5	2/14/2017	Negative
B3558	B	0	9	2/14/2017	Negative
B3559	B	1	0	2/15/2017	Positive	G3P[8]	G3	P8	I2
B3560	G	1	11	2/15/2017	Negative
B3561	G	5	10	2/15/2017	Negative
B3562	B	0	10	2/15/2017	Negative
B3563	G	0	11	2/15/2017	Negative
B3576	G	2	10	2/15/2017	Negative
B3583	B	2	3	2/20/2017	Negative
B3584	B	3	3	2/20/2017	Negative
B3585	B	4	9	2/20/2017	Negative
B3586	B	<15		2/20/2017	Negative
B3587	B	13	4	2/20/2017	Negative
B3588	G	1	8	2/20/2017	Negative
B3589	G	10	4	2/20/2017	Negative
B3596	B	4	10	2/22/2017	Negative
B3597	B	4	1	2/22/2017	Positive	G3P[8]	G3	P8	I2
B3598	B	5	9	2/22/2017	Negative
B3599	G	0	7	2/22/2017	Negative
B3602	B	2	3	2/23/2017	Negative
B3603	G	9	1	2/23/2017	Positive	G3P[8]	G3	P8	I2
B3610	G	3	0	2/25/2017	Positive	G2P[4]	G2	P4	I2
B3611	G	0	5	2/25/2017	Negative
B3612	B	5	1	2/25/2017	Negative
B3621	G	0	7	2/27/2017	Negative
B3622	B	5	0	2/27/2017	Negative
B3632	B	2	11	2017-01-03	Negative
B3633	G	0	7	2017-01-03	Negative
B3638	G	4	2	2017-02-03	Negative
B3639	B	4	9	2017-02-03	Negative
B3640	B	2	11	2017-02-03	Negative
B3651	G	6	5	2017-03-03	Negative
B3652	B	6	5	2017-07-03	Negative
B3653	G	5	6	2017-07-03	Positive	G2P[4]	G2	P4	I2
B3654	B	1	11	2017-07-03	Negative
B3655	G	2	9	2017-07-03	Negative
B3656	G	0	6	2017-07-03	Negative
B3657	B	4	8	2017-07-03	Negative
B3658	B	0	6	2017-07-03	Negative
B3667	B	0	5	2017-08-03	Negative
B3668	B	3	11	2017-08-03	Negative
B3669	B	1	4	2017-08-03	Negative
B3670	B	2	3	2017-08-03	Negative
B3676	G	2	5	2017-09-03	Negative
B3677	G	3	4	3/14/2017	Negative
B3678	G	2	1	3/14/2017	Negative
B3679	G	2	1	3/14/2017	Negative
B3680	G	5	8	3/14/2017	Negative
B3681	G	1	9	3/14/2017	Negative
B3688	G	2	5	3/15/2017	Negative
B3689	G	3	11	3/15/2017	Negative
B3690	B	5	9	3/15/2017	Negative
B3691	B	1	11	3/15/2017	Negative
B3692	B	4	11	3/15/2017	Negative
B3699	G	0	10	3/20/2017	Positive	G3P[8]	G3	P8	I2
B3700	B	0	10	3/20/2017	Negative
B3701	B	0	6	3/20/2017	Negative
B3702	G	2	5	3/20/2017	Negative
B3703	G	8	6	3/20/2017	Negative
B3704	G	1	6	3/20/2017	Negative
B3705	G	2	10	3/20/2017	Negative
B3706	G	1	10	3/20/2017	Negative
B3714	B	3		3/21/2017	Negative
B3715	B	0	6	3/22/2017	Negative
B3716	B	3	9	3/22/2017	Negative
B3725	G	7	5	3/23/2017	Negative
B3726	B	6	11	3/23/2017	Negative
B3733	G	0	9	3/27/2017	Negative
B3734	G	3	10	3/27/2017	Negative
B3735	G	1	0	3/27/2017	Negative
B3736	B	2	8	3/27/2017	Negative
B3737	B	0	11	3/27/2017	Negative
B3738	B	11	4	3/27/2017	Negative
B3739	B	4	7	3/27/2017	Negative
B3750	G	0	5	3/30/2017	Negative
B3751	B	1	6	3/30/2017	Positive	GxP[4]	Gx	P4	I2
B3752	G	1	4	3/30/2017	Negative
B3753	B	14	7	3/30/2017	Negative
B3760	B	1	1	2017-06-04	Positive	G8P[8]	G8	P8	I2
B3761	B	7	9	2017-06-04	Negative
B3770	G	8	2	2017-10-04	Negative
B3771	B	5	9	2017-10-04	Negative
B3772	B	0	6	2017-10-04	Negative
B3773	B	2	10	2017-10-04	Negative
B3779	B	1	1	2017-10-04	Negative
B3780	G	9	6	4/18/2017	Negative
B3781	G	4	10	4/18/2017	Negative
B3782	B	1	11	4/18/2017	Negative
B3783	B	1	0	4/18/2017	Negative
B3784	B	0	0	4/18/2017	Negative
B3785	B	0	7	4/18/2017	Negative
B3786	B	2	10	4/18/2017	Negative
B3802	B	2	10	4/18/2017	Negative
B3803	B	7		4/18/2017	Positive	GxP[8]	Gx	P8	I2
B3804	B	3	11	4/18/2017	Negative
B3805	B	0	6	4/20/2017	Negative
B3806	B	2	3	4/20/2017	Negative
B3807	G	3	2	4/20/2017	Negative
B3808	G	1	11	4/20/2017	Negative
B3809	G	0	2	4/20/2017	Negative
B3810	G	0	9	4/20/2017	Negative
B3819	B	11	7	4/24/2017	Negative
B3820	G	3	8	4/24/2017	Negative
B3821	G	1	9	4/24/2017	Negative
B3823	B	2	2	4/24/2017	Negative
B3824	B	0	11	4/24/2017	Negative
B3833	G	4	2	4/27/2017	Negative
B3834	B	1	8	4/27/2017	Negative
B3835	G	0	4	4/27/2017	Negative
B3836	G	8	3	4/27/2017	Negative
B3841	B	10	8	2017-01-05	Negative
B3842	B	3	4	2017-01-05	Positive	G3P[8]	G3	P8	I2
B3843	B	2	4	2017-01-05	Negative
B3844	G	2	8	2017-01-05	Negative
B3845	G	1	4	2017-01-05	Negative
B3846	G	0	10	2017-01-05	Negative
B3854	B		4	2017-05-05	Negative
B3855	B	1	2	5/16/2017	Negative
B3857	B	1	2	5/16/2017	Negative
B3858	B	2	5	5/16/2017	Negative
B3859	B	0	10	5/16/2017	Negative
B3860	G	2	8	5/16/2017	Negative
B3873	B	1	1	5/24/2017	Positive	G3P[8]	G3	P8	I2
B3874	G	1	6	5/24/2017	Negative
B3877	B	2	5	5/26/2017	Negative
B3878	B	2	3	5/26/2017	Negative
B3879	B	1	3	5/26/2017	Negative
B3880	B	2	3	5/26/2017	Negative
B3881	B	0	0	5/26/2017	Negative
B3891	B	14	1	5/29/2017	Negative
B3893	G	2	2	2017-08-06	Negative
B3909	B	1	1	6/15/2017	Negative
B3910	B	1	8	6/15/2017	Negative
B3911	B	3	1	6/15/2017	Negative
B3912	B	1	10	6/15/2017	Negative
B3913	B	7	1	6/15/2017	Positive	G2P[x]	G2	P[x]	I2
B3929	B	2	2	6/19/2017	Negative
B3930	B	3	8	6/19/2017	Negative
B3931	B	5	0	6/19/2017	Negative
B3932	B	3	0	6/19/2017	Negative
B3933	B	2	9	6/19/2017	Negative
B3934	B	2	0	6/19/2017	Negative
B3935	B	2	0	6/19/2017	Negative
B3936	B	2	2	6/19/2017	Negative
B3937	G	3	10	6/19/2017	Negative
B3938	G	0	7	6/19/2017	Negative
B3945	B	0	6	6/27/2017	Negative
B3946	B	1	3	6/27/2017	Negative
B3947	B	1	4	6/27/2017	Negative
B3948	B	3	1	6/27/2017	Negative
B3949	B	7	0	6/27/2017	Negative
B3950	G	1	1	6/27/2017	Negative
B3961	G	2	1	6/27/2017	Negative
B3963	G	2	8	6/27/2017	Negative
B3964	G	2	2	6/27/2017	Negative
B3965	G	3	9	6/27/2017	Negative
B3966	B	7	0	2017-03-07	Negative
B3968	G	1	7	2017-03-07	Negative
B3969	B	1	9	2017-03-07	Negative
B3972	B	9	7	2017-03-07	Positive	G3P[8]	G3	P8	I1
B3973	B	2	9	2017-03-07	Negative
B3974	G	3	2	2017-03-07	Negative
B3975	B	2	8	2017-03-07	Negative
B3976	G	4	7	2017-03-07	Negative
B3977	B	0	10	2017-03-07	Negative
B3978	G	<15		2017-03-07	Negative
B3979	G	1	0	2017-03-07	Negative
B3982	B	8	7	2017-04-07	Negative
B3983	G	1	4	2017-04-07	Negative
B3988	G	1	8	2017-04-07	Negative
B3989	G	3	1	2017-04-07	Negative
B3998	G	0	10	2017-11-07	Negative
B3999	B	10	1	2017-11-07	Negative
B4001	B	5	4	2017-11-07	Negative
B4002	B	1	5	2017-11-07	Negative
B4004	B	1	3	2017-11-07	Negative
B4006	B	<15		2017-12-07	Positive	G3P[8]	G3	P8	I2
B4007	G	<15		2017-12-07	Positive	G3P[8]	G3	P8	I2
B4008	B	<15		2017-12-07	Negative
B4009	B	<15		2017-12-07	Positive	G3P[8]	G3	P8	I2
B4010	G	<15		2017-12-07	Negative
B4011	B	<15		2017-12-07	Negative
B4012	G	<15		2017-12-07	Negative
B4014	B	<15		2017-12-07	Negative
B4019	B	2	8	7/19/2017	Negative
B4021	G	1	11	7/19/2017	Negative
B4022	B	2	0	7/19/2017	Negative
B4023	B	3	1	7/19/2017	Negative
B4025	G	1	0	7/21/2017	Negative
B4030	B	0	4	7/27/2017	Negative
B4031	B	0	1	7/27/2017	Negative
B4035	G	6	8	7/27/2017	Negative
B4038	B	4	3	7/27/2017	Negative
B4041	B	0	9	7/27/2017	Negative
B4045	G	1	4	7/31/2017	Negative
B4046	B	12	8	7/31/2017	Negative
B4048	G	7	3	2017-03-08	Negative
B4050	G	4	9	2017-03-08	Negative
B4051	G	0	1	2017-03-08	Negative
B4061	G	3	6	2017-10-08	Negative
B4065	B	0	3	2017-10-08	Negative
B4068	B	0	9	2017-10-08	Negative
B4072	B	0	10	8/15/2017	Negative
B4078	G	3	10	8/15/2017	Negative
B4080	G	3	5	8/15/2017	Negative
B4082	G	1	0	8/15/2017	Negative
B4086	G	2	10	8/21/2017	Negative
B4092	G	4	4	8/21/2017	Negative
B4095	B	1	3	8/21/2017	Negative
B4096	G	0	6	8/21/2017	Negative
B4101	G	10	0	8/21/2017	Negative
B4104	B	0	4	8/24/2017	Negative
B4105	B	1	6	8/24/2017	Negative
B4111	G	6	3	8/24/2017	Negative
B4113	B	1	5	8/24/2017	Negative
B4115	B	0	4	8/24/2017	Negative
B4116	B	0	0	8/24/2017	Negative
B4118	G	3	11	8/28/2017	Negative
B4120	G	0	11	8/29/2017	Negative
B4126	B	0	9	8/29/2017	Negative
B4127	B	<15		8/29/2017	Negative
B4128	B	<15		8/29/2017	Negative
B4129	B	<15		8/29/2017	Negative
B4130	G	<15		8/29/2017	Positive	G9P[8]	G9	P8	I2
B4131	B	<15		8/29/2017	Positive	G9P[8]	G9	P8	I2
B4132	B	<15		8/29/2017	Negative
B4133	B	<15		8/29/2017	Negative
B4135	G	6	9	2017-01-09	Negative
B4137	G	2	6	2017-01-09	Negative
B4138	B	2	9	2017-01-09	Negative
B4140	G	2	9	2017-01-09	Negative
B4147	B	4	0	2017-01-09	Negative
B4149	G	1	0	2017-07-09	Negative
B4150	B	0	11	2017-07-09	Negative
B4153	G	5	7	2017-07-09	Negative
B4154	G	5	6	2017-07-09	Negative
B4155	G	11	9	2017-07-09	Negative
B4156	G	0	9	2017-07-09	Negative
B4157	B	11	10	2017-07-09	Negative
B4158	B	1	7	2017-07-09	Negative
B4161	G	0	1	9/15/2017	Negative
B4162	B	0	11	9/15/2017	Negative
B4163	B	5	1	9/15/2017	Negative
B4167	B	14	11	9/15/2017	Negative
B4169	G	3	7	9/20/2017	Negative
B4170	B	5	1	9/20/2017	Negative
B4173	G	3	7	9/20/2017	Negative
B4176	B	0	5	9/20/2017	Negative
B4184	G	1	4	9/22/2017	Negative
B4186	B	5	8	9/25/2017	Negative
B4187	B	1	2	9/25/2017	Negative
B4188	B	0	0	9/25/2017	Negative
B4189	B	2	7	9/25/2017	Negative
B4190	B	0	10	9/25/2017	Negative
B4196	B	2	0	9/25/2017	Negative
B4198	G	5	1	9/25/2017	Negative
B4199	G	0	4	9/25/2017	Negative
B4203	B	7	0	9/25/2017	Negative
B4204	G	0	5	9/25/2017	Negative
B4205	G	3	0	9/25/2017	Negative
B4207	B	<15		2017-04-10	Negative
B4208	B	<15		2017-04-10	Negative
B4209	G	<15		2017-04-10	Negative
B4211	B	2	5	2017-12-10	Negative
B4218	B	1	4	2017-12-10	Negative
B4221	G	14	5	2017-12-10	Negative
B4223	G	9	11	2017-12-10	Negative
B4226	B	0	10	10/20/2017	Negative
B4228	G	0	2	10/20/2017	Negative
B4233	G	<15		10/24/2017	Negative
B4234	B	<15		10/24/2017	Negative
B4237	B	0	3	10/30/2017	Negative
B4238	B	0	5	10/30/2017	Negative
B4243	B	0	3	2017-08-11	Positive	G2P[x]	G2	P[x]	unclassified
B4244	B	10	0	2017-08-11	Negative
B4245	B	0	6	2017-08-11	Negative
B4246	B	0	4	2017-08-11	Negative
B4247	B	5	1900-01-01	2017-08-11	Negative
B4248	B	2	5	2017-08-11	Negative
B4249	G	1	1	2017-08-11	Negative
B4250	G	0	8	2017-08-11	Negative
B4262	G	8	0	2017-08-11	Negative
B4270	G	8	5	11/14/2017	Negative
B4271	B	2	10	11/14/2017	Negative
B4273	B	3	11	11/14/2017	Negative
B4278	G	0	11	11/16/2017	Positive	G2P[x]	G2	P[x]	I2
B4282	B	3	0	11/16/2017	Negative
B4290	G	2	5	11/21/2017	Negative
B4291	G	3	1	11/21/2017	Negative
B4292	B	0	11	11/21/2017	Negative
B4293	B	1	11	11/21/2017	Negative
B4298	G	1	10	11/21/2017	Negative
B4299	B	5	1	11/21/2017	Negative
B4300	B	0	4	11/21/2017	Negative
B4301	B	1	7	11/21/2017	Negative
B4306	G	3	1	11/21/2017	Negative
B4307	G	3	7	11/21/2017	Negative
B4308	B	2	3	11/21/2017	Negative
B4309	B	1	0	11/21/2017	Negative
B4310	B	1	0	11/21/2017	Negative
B4313	B	0	0	11/27/2017	Negative
B4318	B	4	2	11/27/2017	Negative
B4320	B	0	5	11/27/2017	Negative
B4321	B	0	4	11/27/2017	Negative
B4322	B	2	4	11/27/2017	Negative
B4327	B	0	11	11/27/2017	Negative
B4331	G	14	5	2017-08-12	Positive	G3P[8]	G3	P8	unclassified
B4333	B	2	1	2017-08-12	Negative
B4334	B	1	1	2017-08-12	Negative
B4344	B	3	3	12/13/2017	Negative
B4346	B	1	2	12/13/2017	Negative
B4347	B	5	11	12/13/2017	Negative
B4353	B	10	0	12/16/2017	Negative
B4354	B	11	8	12/16/2017	Negative
B4360	B	2	6	12/16/2017	Positive	G2P[4]	G2	P4	I2
B4361	B	10	8	12/16/2017	Positive	G3P[4]	G3	P4	I2
B4365	G	2	6	12/20/2017	Positive	G3P[8]	G3	P8	I2
B4367	B	7	8	12/20/2017	Positive	G9P[x]	G9	P[x]	I1
B4368	B	2	11	12/20/2017	Positive	G9P[x]	G9	P[x]	I2
B4369	G	2	8	12/20/2017	Negative
B4371	B	2	6	12/20/2017	Negative
B4372	G	1	10	12/20/2017	Negative
B4373	G	11	5	12/20/2017	Negative
B4382	G	2	2	12/20/2017	Negative
B4384	B	9	11	12/21/2017	Positive	G9P[x]	G9	P[x]	I1
B4385	B	0	8	12/21/2017	Negative
B4387	B	2	9	12/22/2017	Negative
B4388	B	10	0	12/22/2017	Negative
B4389	B	1	4	12/22/2017	Negative
B4390	B	14	10	12/22/2017	Negative
B4391	G	1	4	12/22/2017	Negative
B4397	B	9	4	12/25/2017	Negative
B4401	B	3	11	12/25/2017	Positive	G3P[6]	G3	P6	I2
B4402	G	5	10	12/25/2017	Negative
B4408	B	3	6	12/25/2017	Negative
B4409	B	4	0	12/25/2017	Negative
B4410	B	5	4	12/25/2017	Positive	G9P[x]	G9	P[x]	I1
B4411	G	3	4	12/25/2017	Negative
B4415	B	3	9	12/27/2017	Negative
B4416	B	1	0	12/27/2017	Negative
B4417	B	7	6	12/27/2017	Positive	G9P[x]	G9	P[x]	I1
B4418	B	4	8	12/27/2017	Negative
B4419	B	0	11	12/27/2017	Negative
B4420	B	10	4	12/27/2017	Positive	G9P[x]	G9	P[x]	I1
B4421	G	3	8	12/27/2017	Negative
B4426	B	10	0	12/27/2017	Negative
B4427	B	4	0	12/27/2017	Negative
B4428	B	3	6	12/27/2017	Negative
B4429	G	1	2	12/27/2017	Positive	G9P[x]	G9	P[x]	I1
B4434	G	3	10	12/28/2017	Negative
B4439	B	7	3	2018-04-01	Negative
B4440	B	12	1	2018-04-01	Negative
B4443	B	3	0	2018-04-01	Negative

## Sheet: 2018
CODE	Sex	Age (Year)	Age (Month)	Collection date	Result	Genotype	G genotype	P genotype	I genotype
B4449	B	3	9	2018-04-01	Negative
B4456	B	1	5	2018-04-01	Negative
B4457	B	8	4	2018-04-01	Positive	G2P[4]	G2	P4	I2
B4461	B	9	10	2018-04-01	Negative
B4462	B	9	10	2018-05-01	Negative
B4463	B	3	5	2018-05-01	Positive	G1P[6]	G1	P6	I1
B4464	G	0	7	2018-05-01	Negative
B4465	G	14	4	2018-05-01	Negative
B4466	B	0	11	1/13/2018	Negative
B4467	G	0	2	1/13/2018	Negative
B4469	G	4	8	1/13/2018	Negative
B4470	G	0	11	1/13/2018	Negative
B4473	B	4	2	1/13/2018	Negative
B4478	B	4	11	1/13/2018	Negative
B4479	B	1	2	1/13/2018	Negative
B4480	B	2	6	1/13/2018	Negative
B4482	G	8	2	1/13/2018	Negative
B4486	B	1	1	1/13/2018	Positive	G3P[8]	G3	P8	I2
B4487	B	3	7	1/13/2018	Negative
B4489	B	4	9	1/15/2018	Negative
B4490	B	1		1/15/2018	Negative
B4491	G	2		1/15/2018	Negative
B4493	G	5		1/15/2018	Negative
B4494	G	1		1/15/2018	Positive	G9P[8]	G9	P8	I2
B4497	B		6	1/15/2018	Negative
B4498	B		7	1/15/2018	Negative
B4499	B		8	1/15/2018	Positive	G3P[x]	G3	P[x]	I2
B4500	B	1		1/15/2018	Positive	G1P[6]	G1	P6	I1
B4501	G	2		1/15/2018	Negative
B4503	G		5	1/15/2018	Negative
B4505	B	8		1/15/2018	Negative
B4509	G	<15		1/15/2018	Negative
B4510	B	3		1/15/2018	Negative
B4512	B	2	1	1/15/2018	Negative
B4513	B	2	1	1/15/2018	Negative
B4514	B	1	0	1/15/2018	Negative
B4515	B	1	0	1/15/2018	Negative
B4516	B	1	0	1/15/2018	Negative
B4517	B		5	1/15/2018	Negative
B4518	G	1	0	1/15/2018	Negative
B4519	B	4	9	1/15/2018	Negative
B4520	G	5	2	1/15/2018	Negative
B4522	B	6	11	1/15/2018	Negative
B4525	B	1	6	1/15/2018	Negative
B4526	G	2	3	1/15/2018	Negative
B4527	G	2	4	1/15/2018	Negative
B4528	G	1	1	1/15/2018	Negative
B4535	G	13	4	1/15/2018	Negative
B4538	G	1	5	1/15/2018	Negative
B4540	G	2	3	1/15/2018	Negative
B4541	B	10	0	1/16/2018	Negative
B4542	G	2		1/16/2018	Negative
B4544	B	0	10	1/16/2018	Positive	G3P[8]	G3	P8	I2
B4545	B	1	2	1/16/2018	Negative
B4547	B	2	6	1/16/2018	Negative
B4548	B	2	8	1/16/2018	Negative
B4549	B	1	4	1/16/2018	Negative
B4550	B	14	4	1/16/2018	Negative
B4551	B	3	7	1/16/2018	Negative
B4554	B	4	4	1/16/2018	Negative
B4555	G	1	5	1/16/2018	Negative
B4556	B	2		1/16/2018	Negative
B4557	B		10	1/16/2018	Negative
B4558	G	2		1/16/2018	Positive	G9P[x]	G9	P[x]	I1
B4559	B		7	1/16/2018	Positive	G9P[8]	G9	P8	I2
B4560	G	1	8	1/16/2018	Negative
B4561	B	2	5	1/16/2018	Positive	G1P[6]	G1	P6	I1
B4563	B	6		1/18/2018	Positive	G3P[8]	G3	P8	I2
B4564	G		7	1/18/2018	Positive	G9P[x]	G9	Px	I1
B4565	G	1		1/18/2018	Negative
B4566	B		6	1/18/2018	Negative
B4567	G	2		1/18/2018	Positive	G2P[x]	G2	P[x]	I2
B4568	G		8	1/18/2018	Negative
B4572	G	3	10	1/18/2018	Negative
B4573	G	2	2	1/18/2018	Negative
B4574	G	2	0	1/18/2018	Negative
B4575	B	1	3	1/18/2018	Negative
B4576	B	4	4	1/18/2018	Negative
B4577	G	6	3	1/18/2018	Positive	G9P[x]	G9	P[x]	I1
B4578	G	7	1	1/18/2018	Positive	G2P[4]	G2	P4	I2
B4581	B	13		1/18/2018	Positive	G3P[8]	G3	P8	I2
B4582	G	13		1/20/2018	Negative
B4583	G	1	2	1/20/2018	Negative
B4591	B	2	9	1/20/2018	Negative
B4592	G	2	3	1/20/2018	Negative
B4601	B	8	2	1/20/2018	Negative
B4602	B	1	4	1/20/2018	Negative
B4603	B	0	10	1/20/2018	Negative
B4612	B	2	6	1/18/2018	Positive	G9P[8]	G9	P8	I2
B4614	G	2	4	1/18/2018	Positive	G9P[8]	G9	P8	I1
B4615	B		10	1/18/2018	Negative
B4616	B	5	11	1/18/2018	Positive	G8P[8]	G8	P8	I2
B4617	G	1	5	1/18/2018	Negative
B4621	B	0	9	1/23/2018	Negative
B4622	B	3	7	1/23/2018	Negative
B4627	G	2	6	1/23/2018	Negative
B4628	B	2	3	1/23/2018	Negative
B4629	B	1	2	1/23/2018	Negative
B4631	B	3	7	1/23/2018	Negative
B4637	G	1		1/23/2018	Negative
B4639	G	3	4	1/23/2018	Negative
B4641	G	1	6	1/23/2018	Positive	G1P[6]	G1	P6	I1
B4642	G	1	5	1/23/2018	Negative
B4643	B	2	3	1/23/2018	Negative
B4645	B	4	4	1/23/2018	Negative
B4652	B	1	9	1/24/2018	Negative
B4658	B	13	5	1/24/2018	Negative
B4661	B		5	1/26/2018	Negative
B4662	B		9	1/26/2018	Positive	G9P[x]	G9	P[x]	I1
B4663	B	1		1/26/2018	Negative
B4664	B	9	3	1/26/2018	Negative
B4665	B	14	0	1/26/2018	Negative
B4666	B	7	0	1/26/2018	Positive	G9P[x]	G9	P[x]	I1
B4667	B	2	6	1/26/2018	Negative
B4668	B	1	3	1/26/2018	Negative
B4669	B	7	3	1/26/2018	Negative
B4670	B	5	5	1/26/2018	Negative
B4671	B	8	0	1/26/2018	Negative
B4672	B	1	3	1/26/2018	Negative
B4673	G	3	4	1/26/2018	Negative
B4674	G	0	1	1/26/2018	Negative
B4675	G	0	9	1/26/2018	Negative
B4676	G	4	5	1/26/2018	Negative
B4695	G	3	6	1/29/2018	Positive	G2P[x]	G2	P[x]	I2
B4696	G	7	0	1/29/2018	Positive	G3P[8]	G3	P8	I2
B4698	B	12	2	1/29/2018	Negative
B4699	B	3	10	1/29/2018	Negative
B4700	B	0	9	1/29/2018	Negative
B4701	B	1	4	1/29/2018	Negative
B4702	B	8	3	1/29/2018	Positive	G2P[8]	G2	P8	I2
B4703	B	1	2	1/29/2018	Negative
B4704	G	0	11	1/29/2018	Negative
B4705	B	11	11	1/29/2018	Positive	G9P[8]	G9	P8	I1
B4706	B	5	9	1/29/2018	Negative
B4707	B	9	0	1/29/2018	Positive	G3P[x]	G3	P[x]	I2
B4723	B	2	0	1/29/2018	Positive	G3P[8]	G3	P8	I2
B4724	B	3	11	1/29/2018	Negative
B4725	B	0	9	1/29/2018	Negative
B4726	B	2		1/29/2018	Negative
B4727	B	2		1/29/2018	Positive	G1P[6]	G1	P6	I1
B4728	B		7	1/29/2018	Positive	G8P[8]	G8	P8	I2
B4729	B	3		1/29/2018	Negative
B4730	B	3		1/29/2018	Negative
B4731	B	2		1/29/2018	Positive	G8P[8]	G8	P8	I2
B4732	B	3		1/29/2018	Negative
B4733	B		7	1/29/2018	Negative
B4734	B	1		1/29/2018	Positive	G3P[x]	G3	P[x]	unclassified
B4735	B		7	1/29/2018	Positive	G9P[8]	G9	P8	I1
B4737	B	6		1/29/2018	Negative
B4738	B	2		1/29/2018	Positive	G8P[8]	G8	P8	I2
B4739	B	3		1/29/2018	Negative
B4740	B	4		1/29/2018	Positive	G2P[x]	G2	P[x]	unclassified
B4741	G	12		1/29/2018	Negative
B4742	G		11	1/29/2018	Positive	G1P[6]	G1	P6	I1
B4743	G	4		1/29/2018	Negative
B4744	G	6		1/29/2018	Negative
B4746	G		9	1/29/2018	Positive	G2P[x]	G2	P[x]	I2
B4747	G	1		1/29/2018	Negative
B4748	B	1	0	2017-12-12	Negative
B4749	B	1	4	2017-12-12	Negative
B4750	B	0	9	2017-12-12	Negative
B4751	B	1	2	2017-12-12	Negative
B4752	B	1	6	2017-12-12	Negative
B4755	B	3	6	2017-12-12	Negative
B4756	G	3	0	2017-12-12	Negative
B4757	G	2	4	2017-12-12	Negative
B4758	G	2	2	2017-12-12	Negative
B4759	B	0	4	12/15/2017	Negative
B4760	B	5	9	12/15/2017	Negative
B4761	B	1	0	12/15/2017	Negative
B4762	G	1	9	12/15/2017	Negative
B4763	G	0	9	12/18/2017	Negative
B4764	G	4	2	12/18/2017	Negative
B4766	G	0	8	12/20/2017	Positive	G1P[8]	G1	P[8]	unclassified
B4767	B	0	9	12/25/2017	Negative
B4768	B	1	10	12/25/2017	Negative
B4770	B	3	3	12/25/2017	Negative
B4771	B	1	3	12/25/2017	Negative
B4772	B	1	4	12/27/2017	Negative
B4773	G	3	5	12/27/2017	Negative
B4775	B	1	1	2018-04-01	Negative
B4776	B	0	11	2018-04-01	Negative
B4777	B	1	2	2018-04-01	Positive	GxP[8]	Gx	P8	unclassified
B4779	B	9	6	2018-04-01	Negative
B4780	B	5	3	2018-04-01	Negative
B4783	G	0	2	2018-04-01	Negative
B4784	B	1	0	2018-12-01	Positive	G2P[x]	G2	P[x]	I2
B4785	B	11	2	2018-12-01	Negative
B4786	B	1	3	2018-12-01	Positive	G8P[8]	G8	P8	I2
B4787	B	0	5	2018-12-01	Negative
B4788	B	6	1	2018-12-01	Negative
B4789	B	1	10	2018-12-01	Positive	G2P[x]	G2	P[x]	I2
B4790	B	3	2	2018-12-01	Positive	G8P[x]	G8	P[x]	I2
B4791	B	2	5	2018-12-01	Negative
B4792	B	8	7	2018-12-01	Negative
B4795	G	10	4	2018-12-01	Negative
B4796	G	2	1	2018-12-01	Negative
B4797	G	1	1	2018-12-01	Positive	G2P[x]	G2	P[x]	I1
B4798	G	10	6	2018-12-01	Negative
B4799	G	5	10	2018-12-01	Negative
B4800	G	1	9	2018-12-01	Negative
B4804	B	1		1/17/2018	Negative
B4805	B	0		1/17/2018	Negative
B4806	B	0		1/17/2018	Negative
B4807	B	1		1/17/2018	Negative
B4808	B	7		1/17/2018	Negative
B4809	B	1		1/17/2018	Negative
B4811	G	2		1/17/2018	Negative
B4812	G	1		1/17/2018	Positive	G8P[8]	G8	P8	I2
B4813	G	1		1/17/2018	Negative
B4814	G	2		1/17/2018	Negative
B4815	G	2		1/17/2018	Negative
B4816	G	1		1/17/2018	Negative
B4817	G	0		1/17/2018	Positive	G8P[x]	G8	P[x]	I2
B4818	B	4	3	1/22/2018	Negative
B4819	G	0	9	1/22/2018	Negative
B4821	G	2	11	1/22/2018	Negative
B4822	B	8	4	1/22/2018	Negative
B4823	G	1	7	1/22/2018	Negative
B4826	B	6	7	1/30/2018	Negative
B4829	B	1	5	1/30/2018	Positive	G3P[x]	G3	P[x]	I2
B4830	B	0	8	1/30/2018	Negative
B4831	G	8	3	2018-01-02	Negative
B4832	G	2		2018-01-02	Negative
B4833	B	14		2018-02-02	Positive	G3P[x]	G3	P[x]	I2
B4834	B	1		2018-02-02	Negative
B4835	G	5		2018-02-02	Positive	G1P[8]	G1	P8	I1
B4838	B		1	2018-02-02	Negative
B4839	G	12	3	2018-02-02	Negative
B4841	G	1	2	2018-02-02	Negative
B4842	G	5	3	2018-02-02	Negative
B4843	G	1	4	2018-02-02	Negative
B4844	G	7	1	2018-02-02	Negative
B4845	G	0	6	2018-02-02	Negative
B4846	G	2	2	2018-02-02	Positive	G2P[x]	G2	P[x]	unclassified
B4848	G	5	2	2018-02-02	Negative
B4850	G	5	10	2018-02-02	Negative
B4865	B	1	7	2018-02-02	Negative
B4867	B	4	8	2018-02-02	Negative
B4868	B	0	8	2018-02-02	Negative
B4869	B	0	8	2018-02-02	Negative
B4870	B	5	9	2018-02-02	Negative
B4871	B	5	1	2018-02-02	Negative
B4872	B	2	11	2018-02-02	Negative
B4873	B	5	10	2018-02-02	Negative
B4874	B	10	8	2018-02-02	Positive	G3P[8]	G3	P8	I1
B4881	B	1	1	2018-02-02	Negative
B4882	G		8	2018-02-02	Negative
B4884	G		9	2018-02-02	Negative
B4885	G	1	7	2018-02-02	Positive	G1P[6]	G1	P6	I1
B4886	B	1	1	2018-02-02	Positive	G2P[x]	G2	P[x]	I2
B4887	B	1		2018-02-02	Negative
B4888	B	1	4	2018-02-02	Negative
B4889	G		9.5	2018-02-02	Negative
B4891	B		9.5	2018-02-02	Negative
B4893	G	1	3	2018-02-02	Positive	G8P[x]	G8	P[x]	I2
B4894	B		10	2018-02-02	Positive	G1P[6]	G1	P6	I1
B4895	B	1	1	2018-02-02	Negative
B4896	B	1	7	2018-02-02	Positive	G3P[x]	G3	P[x]	I2
B4897	B	4	7	2018-02-02	Positive	G9P[x]	G9	P[x]	I1
B4900	B		5	2018-05-02	Negative
B4902	G	3	4	2018-05-02	Positive	G9P[x]	G9	P[x]	I1
B4903	B	<15		2018-05-02	Negative
B4904	B		5.5	2018-05-02	Negative
B4905	B	8	11	2018-05-02	Negative
B4906	G	2		2018-05-02	Negative
B4909	B	2	9	2018-05-02	Negative
B4910	B	5	2	2018-05-02	Negative
B4911	B	0	8	2018-05-02	Negative
B4912	B	3	3	2018-05-02	Negative
B4913	G	0	10	2018-05-02	Negative
B4914	G	8	11	2018-05-02	Negative
B4915	G	0	11	2018-05-02	Negative
B4917	G	1	6	2018-05-02	Negative
B4919	B	0	8	2018-05-02	Negative
B4920	B	0	7	2018-05-02	Negative
B4921	B	0	9	2018-05-02	Negative
B4922	G	10	6	2018-05-02	Negative
B4923	G	3	10	2018-05-02	Negative
B4924	G	1	4	2018-05-02	Negative
B4936	B	3	10	2018-06-02	Negative
B4937	G	1	6	2018-06-02	Negative
B4938	G	13	4	2018-06-02	Negative
B4939	G	0	8	2018-06-02	Negative
B4949	G	2		2018-06-02	Negative
B4950	B	1	8	2018-06-02	Negative
B4951	B		9	2018-06-02	Negative
B4952	G	2	6	2018-06-02	Positive	G3P[8]	G3	P8	I2
B4953	G		11	2018-06-02	Negative
B4954	B	4	3	2018-06-02	Negative
B4955	G	1	9	2018-06-02	Positive	G9P[8]	G9	P8	I1
B4956	G	2	8	2018-06-02	Positive	G9P[8]	G9	P8	I2
B4957	B	3	4	2018-06-02	Positive	G9P[x]	G9	P[x]	I2
B4958	B	1	9	2018-06-02	Positive	G9P[8]	G9	P8	I1
B4959	B	1	5	2018-06-02	Negative
B4960	B		10	2018-06-02	Positive	G9P[8]	G9	P8	I1
B4961	B	1	3	2018-06-02	Positive	G9P[8]	G9	P8	I1
B4964	B	7	4	2018-06-02	Positive	G9P[x]	G9	P[x]	I1
B4965	G	1	11	2018-06-02	Negative
B4966	G	4	4	2018-06-02	Positive	G3P[8]	G3	P8	I2
B4977	G	5		2018-07-02	Negative
B4978	B	2		2018-07-02	Positive	G2P[x]	G2	P[x]	I2
B4979	B	11		2018-07-02	Positive	G1P[6]	G1	P6	I1
B4980	G	4		2018-07-02	Negative
B4981	G	3		2018-07-02	Negative
B4982	B	9		2018-07-02	Positive	G8P[8]	G8	P8	I2
B4983	B		4	2018-07-02	Positive	G2P[x]	G2	P[x]	I2
B4984	G	3		2018-07-02	Negative
B4986	B	12		2018-07-02	Negative
B4987	G	7		2018-07-02	Negative
B4990	B	10		2018-07-02	Negative
B4991	G		9	2018-07-02	Negative
B4992	B	6		2018-07-02	Negative
B4993	B	2		2018-07-02	Negative
B4994	G		5	2018-07-02	Negative
B4995	G	12		2018-07-02	Positive	G1P[6]	G1	P6	I1
B4997	B	6		2018-07-02	Negative
B4998	G	3		2018-07-02	Positive	G9P[x]	G9	P[x]	I2
B5000	B		5	2018-07-02	Negative
B5002	B	9		2018-07-02	Negative
B5003	G		3	2018-07-02	Negative
B5005	B	1	5	2018-07-02	Negative
B5006	G	1	6	2018-07-02	Negative
B5007	B	2	8	2018-07-02	Negative
B5008	B	1	3	2018-07-02	Negative
B5009	B	8	10	2018-07-02	Positive	G9P[8]	G9	P8	I1
B5011	B	1		2018-12-02	Negative
B5013	B	11	1	2018-12-02	Negative
B5015	B	8		2/13/2018	Negative
B5016	G		0.25	2/13/2018	Positive	G3P[x]	G3	P[x]	I2
B5025	B	4	11	2/13/2018	Negative
B5030	B	2	2	2/13/2018	Negative
B5032	G	1	1	2/13/2018	Negative
B5034	G	3	8	2/13/2018	Negative
B5036	G	2	10	2/13/2018	Negative
B5037	G	6	7	2/13/2018	Positive	G3P[8]	G3	P8	I2
B5044	G	1	5	2/13/2018	Negative
B5045	B	13	1	2/13/2018	Negative
B5049	B	0	3	2/13/2018	Negative
B5054	B	9	6	2/13/2018	Negative
B5059	B	1	2	2/13/2018	Positive	G3P[x]	G3	P[x]	I2
B5060	B	2	4	2/13/2018	Negative
B5064	G	3	3	2/13/2018	Negative
B5065	B	1	11	2/13/2018	Positive	G8P[8]	G8	P8	I2
B5067	G	3	10	2/13/2018	Negative
B5068	B	8	8	2/13/2018	Negative
B5069	G	0	10	2/13/2018	Positive	G1P[6]	G1	P6	I1
B5071	B	14	9	2/13/2018	Positive	G9P[x]	G9	P[x]	I1
B5072	B	7	2	2/13/2018	Negative
B5074	B	0	0	2/13/2018	Negative
B5075	B	1	5	2/13/2018	Negative
B5076	B		8	2/13/2018	Negative
B5077	B	13		2/13/2018	Negative
B5078	B	10		2/13/2018	Positive	G9P[x]	G9	P[x]	I1
B5079	G	8		2/13/2018	Positive	G8P[8]	G8	P8	I2
B5082	G	3		2/13/2018	Positive	G1P[6]	G1	P6	I1
B5083	B	6		2/13/2018	Positive	G3P[8]	G3	P8	I2
B5084	B		10	2/13/2018	Positive	G2P[x]	G2	P[x]	I2
B5085	G	2		2/13/2018	Negative
B5086	G	1		2/13/2018	Negative
B5087	G	4		2/13/2018	Positive	G8P[8]	G8	P8	I2
B5088	G		10	2/13/2018	Negative
B5089	B	1		2/15/2018	Negative
B5090	G		10	2/15/2018	Negative
B5091	G	4	4	2/15/2018	Positive	G8P[x]	G8	P[x]	I2
B5092	B	1	5	2/15/2018	Positive	G8P[8]	G8	P8	I2
B5093	G	2		2/15/2018	Positive	G8P[8]	G8	P8	I2
B5095	B	2	8	2/15/2018	Negative
B5100	G	4	0	2/15/2018	Negative
B5101	G	0	11	2/15/2018	Negative
B5105	B	4	0	2/15/2018	Negative
B5106	B	4	10	2/15/2018	Negative
B5111	B	0	10	2/15/2018	Negative
B5113	B	3	1	2/15/2018	Negative
B5115	B	4	0	2/16/2018	Negative
B5116	G	0	6	2/16/2018	Negative
B5117	B	3	0	2/16/2018	Positive	G3P[8]	G3	P8	I2
B5118	B	6	3	2/16/2018	Negative
B5119	B	0	6	2/16/2018	Positive	G1P[6]	G1	P6	I1
B5132	G	9		2/16/2018	Positive	G3P[x]	G3	P[x]	I1
B5135	B	12		2/19/2018	Negative
B5136	B	1	3	2/21/2018	Negative
B5138	B	0	11	2/21/2018	Positive	G3P[8]	G3	P8	I2
B5139	B	4	2	2/21/2018	Negative
B5140	B	6	10	2/21/2018	Negative
B5141	G	6	1	2/21/2018	Negative
B5142	G	1	7	2/21/2018	Negative
B5143	G	7	6	2/21/2018	Negative
B5160	B	1	7	2/21/2018	Negative
B5161	G	1	0	2/21/2018	Negative
B5165	B	4	11	2/21/2018	Negative
B5166	B	4	0	2/21/2018	Negative
B5172	B	1	3	2/21/2018	Negative
B5173	B	2	9	2/21/2018	Negative
B5174	B	7	5	2/21/2018	Positive	G3P[8]	G3	P8	I2
B5175	G	4	3	2/21/2018	Negative
B5176	G	3	1	2/21/2018	Positive	G2P[4]	G2	P4	I2
B5177	G	3	7	2/21/2018	Negative
B5178	G	10	11	2/21/2018	Negative
B5182	B	7	9	2/21/2018	Negative
B5183	B	3	3	2/21/2018	Negative
B5188	B	2	10	2/21/2018	Negative
B5189	B	1	10	2/21/2018	Positive	G9P[8]	G9	P8	I1
B5190	B	4	6	2/21/2018	Negative
B5195	B	5	1	2/21/2018	Positive	G9P[4]	G9	P4	I2
B5196	B	0	2	2/21/2018	Positive	G3P[x]	G3	P[x]	I1
B5197	G	3	9	2/21/2018	Negative
B5204	B	2		2/28/2018	Positive	G3P[x]	G3	P[x]	unclassified
B5206	B	4	6	2/28/2018	Negative
B5210	B	4		2/28/2018	Negative
B5213	G	3	8	2/23/2018	Positive	G2P[4]	G2	P4	I2
B5214	B	4		2/28/2018	Positive	G8P[8]	G8	P8	I2
B5215	B		9	2/28/2018	Negative
B5216	B	2		2/28/2018	Positive	G2P[4]	G2	P4	I2
B5217	B	4		2/28/2018	Positive	G8P[x]	G8	P[x]	I2
B5218	B	5		2/28/2018	Negative
B5219	B	12		2/28/2018	Negative
B5220	B	2		2/28/2018	Positive	G8P[8]	G8	P8	I2
B5221	B		7	2/28/2018	Positive	G9P[8]	G9	P8	I1
B5222	B	4		2/28/2018	Positive	G8P[x]	G8	P[x]	unclassified
B5223	B		10	2/28/2018	Negative
B5224	B		4	2/28/2018	Positive	G1P[6]	G1	P6	I1
B5225	B	1		2/28/2018	Positive	G2P[4]	G2	P4	I2
B5226	B	5		2/28/2018	Positive	G3P[8]	G3	P8	I2
B5227	B	3		2/28/2018	Negative
B5228	B	2		2/28/2018	Positive	G8P[8]	G8	P8	I2
B5229	B	2		2/28/2018	Positive	G8P[8]	G8	P8	I2
B5230	B	6		2/28/2018	Positive	G8P[8]	G8	P8	I2
B5231	B	7		2/28/2018	Negative
B5232	B	4		2/28/2018	Positive	G9P[8]	G9	P8	I1
B5233	B	2		2/28/2018	Positive	G3P[x]	G3	P[x]	unclassified
B5234	B	3		2/28/2018	Positive	G8P[8]	G8	P8	I2
B5235	G		9	2/28/2018	Positive	G8P[x]	G8	P[x]	I2
B5236	G	2		2/28/2018	Positive	G2P[4]	G2	P4	I2
B5237	G	9		2/28/2018	Positive	G3P[8]	G3	P8	I2
B5238	G	2		2/28/2018	Positive	G2P[4]	G2	P4	I2
B5239	G	4		2/28/2018	Positive	G8P[8]	G8	P8	I2
B5240	G		9	2/28/2018	Positive	G8P[8]	G8	P8	I2
B5241	G	7		2/28/2018	Negative
B5242	G	1		2/28/2018	Positive	G1P[x]	G1	P[x]	unclassified
B5243	G	2		2/28/2018	Negative
B5244	G	2		2/28/2018	Positive	G8P[8]	G8	P8	I2
B5245	G	6		2/28/2018	Positive	G8P[8]	G8	P8	I2
B5246	B	1	7	2/28/2018	Negative
B5247	B	1	6	2/28/2018	Positive	G2P[4]	G2	P4	I2
B5248	B	2		2/28/2018	Negative
B5249	B	2		2/28/2018	Negative
B5250	G	4		2/28/2018	Negative
B5251	G	3		2/28/2018	Positive	G3P[8]	G3	P8	I2
B5252	G	2		2/28/2018	Positive	G8P[8]	G8	P8	I2
B5253	G	3		2/28/2018	Positive	G8P[8]	G8	P8	I2
B5254	G		8	2/28/2018	Positive	G2P[4]	G2	P4	I2
B5255	G	6		2/28/2018	Negative
B5256	B	0	6	2/28/2018	Negative
B5257	B	10	4	2/28/2018	Negative
B5258	B	1	3	2/28/2018	Negative
B5259	B	4	3	2/28/2018	Negative
B5260	G	2	2	2/28/2018	Negative
B5268	B	3	3	2/28/2018	Negative
B5269	B	0	11	2/28/2018	Negative
B5270	B	3	3	2/28/2018	Negative
B5271	G	5	5	2/28/2018	Positive	G1P[6]	G1	P6	I1
B5272	G	4	9	2/28/2018	Negative
B5280	B	0	11	2/28/2018	Negative
B5281	B	3	0	2/28/2018	Positive	G1P[8]	G1	P8	I1
B5282	B	2	0	2/28/2018	Positive	G1P[x]	G1	P[x]	I1
B5283	G	3	5	2/28/2018	Positive	G1P[x]	G1	P[x]	I1
B5284	G	3	1	2/28/2018	Negative
B5288	G	4	10	2/28/2018	Positive	G2P[x]	G2	P[x]	I2
B5290	B	13	6	2/28/2018	Negative
B5301	B	1	8	2/28/2018	Positive	G2P[4]	G2	P4	I2
B5302	B	1	11	2/28/2018	Negative
B5303	B	3	2	2/28/2018	Negative
B5307	B	5		2018-02-03	Negative
B5308	G		10	2018-02-03	Positive	G1P[8]	G1	P8	I1
B5309	B	5		2018-02-03	Negative
B5312	B	9		2018-02-03	Positive	G8P[x]	G8	P[x]	I2
B5314	G		6	2018-02-03	Negative
B5315	G	1	2	2018-02-03	Negative
B5316	B	2	7	2018-02-03	Positive	G8P[8]	G8	P8	I2
B5317	B	1	4	2018-02-03	Positive	G1P[8]	G1	P8	I1
B5318	G	1	7	2018-02-03	Positive	G2P[4]	G2	P4	I2
B5319	G	1		2018-02-03	Negative
B5331	B	1	10	2018-02-03	Negative
B5332	B	0	8	2018-02-03	Negative
B5333	B	1	11	2018-02-03	Negative
B5340	B	1	4	2018-02-03	Negative
B5341	G	0	7	2018-02-03	Negative
B5342	B	2	2	2018-02-03	Negative
B5345	B	2	7	2018-06-03	Negative
B5346	B	2	2	2018-06-03	Negative
B5347	B	7	2	2018-06-03	Negative
B5348	G	4	3	2018-06-03	Negative
B5373	B	2		2018-06-03	Positive	G1P[x]	G1	P[x]	unclassified
B5375	B	0	4	2018-12-03	Negative
B5376	B	2	6	2018-12-03	Negative
B5378	B	0	11	2018-12-03	Negative
B5389	B	0	11	2018-12-03	Negative
B5390	B	3	9	2018-12-03	Negative
B5393	B	5	3	2018-12-03	Negative
B5396	G	1	7	2018-12-03	Negative
B5397	G	5	0	2018-12-03	Positive	G9P[x]	G9	P[x]	I1
B5399	B	3	6	2018-12-03	Negative
B5401	G	2	7	2018-12-03	Negative
B5407	B	3	1	3/16/2018	Negative
B5408	B	0	10	3/16/2018	Negative
B5409	G	0	4	3/16/2018	Negative
B5410	G	6	9	3/16/2018	Negative
B5414	B	0	9	3/16/2018	Negative
B5415	G	2	2	3/16/2018	Negative
B5416	G	4	6	3/16/2018	Negative
B5422	B	3	3	3/16/2018	Positive	G3P[x]	G3	P[x]	I2
B5423	G	0	1	3/16/2018	Negative
B5427	B	1	2	3/16/2018	Negative
B5428	G	1	7	3/16/2018	Negative
B5441	B	4	3	3/22/2018	Negative
B5442	G	8	7	3/22/2018	Negative
B5443	G	2	2	3/22/2018	Positive	G2P[4]	G2	P4	I2
B5447	G	2	5	3/22/2018	Negative
B5452	B	2	8	3/22/2018	Negative
B5453	B	1	2	3/22/2018	Negative
B5462	B	1	9	3/23/2018	Negative
B5463	B	1	2	3/23/2018	Negative
B5471	B	2	6	3/26/2018	Positive	G9P[x]	G9	P[x]	unclassified
B5479	G	3	7	3/27/2018	Negative
B5480	B	5	2	3/27/2018	Negative
B5481	G	8	8	3/27/2018	Negative
B5491	G		5	3/27/2018	Negative
B5493	B	10	8	3/29/2018	Negative
B5497	B	1	2	3/29/2018	Negative
B5502	B	3	4	3/29/2018	Negative
B5503	G	1	1	3/29/2018	Negative
B5513	B	2		3/29/2018	Negative
B5516	B	1	9	2018-03-04	Negative
B5518	B		2	2018-03-04	Negative
B5519	B	1	6	2018-03-04	Negative
B5520	B	0	5	2018-03-04	Negative
B5530	B	9	10	2018-03-04	Negative
B5534	B	0	10	2018-03-04	Negative
B5535	B	2	4	2018-03-04	Negative
B5542	G	1	2	2018-04-04	Negative
B5543	B	9		2018-10-04	Negative
B5544	G	2		2018-10-04	Negative
B5545	G	1		2018-10-04	Negative
B5547	G	3	9	4/17/2018	Negative
B5553	G	2	5	4/17/2018	Negative
B5559	G	1	0	4/17/2018	Negative
B5563	B	4	5	4/17/2018	Negative
B5564	B	0	3	4/17/2018	Negative
B5565	G	1	2	4/17/2018	Negative
B5568	G	0	9	4/17/2018	Negative
B5569	B	1	1	4/17/2018	Negative
B5570	B	4	4	4/17/2018	Negative
B5574	G	1	7	4/17/2018	Negative
B5575	G	5	0	4/17/2018	Negative
B5580	B	1	10	4/17/2018	Negative
B5581	G	3	9	4/17/2018	Positive	G2P[8]	G2	P8	I2
B5586	G	2	0	4/17/2018	Negative
B5587	G	1	8	4/19/2018	Positive	G3P[8]	G3	P8	I2
B5591	G	0	7	4/19/2018	Negative
B5592	G	0	8	4/19/2018	Negative
B5593	G	1	0	4/19/2018	Negative
B5605	G	3		4/23/2018	Negative
B5606	B	1		4/24/2018	Positive	G3P[8]	G3	P8	I2
B5607	G		8	4/26/2018	Positive	G3P[8]	G3	P8	I2
B5608	G	2	7	4/26/2018	Negative
B5612	B	0	1	4/26/2018	Negative
B5615	B	11	11	4/26/2018	Negative
B5616	G	2	5	4/26/2018	Negative
B5620	G	2	5	4/26/2018	Negative
B5630	B	6	4	2018-01-05	Negative
B5631	B	1	11	2018-01-05	Negative
B5632	B	0	5	2018-01-05	Negative
B5634	G	1	5	2018-04-05	Negative
B5637	G	0	0	2018-04-05	Negative
B5640	B	2	7	2018-04-05	Negative
B5648	G	2	4	2018-04-05	Negative
B5655	B	1	7	2018-04-05	Positive	G3P[8]	G3	P8	I2
B5656	B	1	5	2018-04-05	Positive	G2P[4]	G2	P4	I2
B5657	B	13	2	2018-04-05	Negative
B5658	G	7	1	2018-04-05	Positive	G3P[8]	G3	P8	I2
B5661	B	1	8	2018-07-05	Negative
B5666	B	0	7	2018-07-05	Negative
B5667	G	0	6	2018-07-05	Negative
B5673	B	3	4	2018-07-05	Negative
B5674	B	1	7	2018-07-05	Positive	G3P[8]	G3	P8	I2
B5680	B	2	11	2018-07-05	Positive	G1P[6]	G1	P6	I1
B5681	B	7	1	2018-07-05	Positive	G3P[8]	G3	P8	I2
B5682	B	1	7	2018-07-05	Positive	G3P[8]	G3	P8	I2
B5686	B	3	8	2018-07-05	Positive	G2P[4]	G2	P4	I2
B5687	B	7	8	2018-11-05	Negative
B5688	G	0	9	2018-11-05	Negative
B5689	G	7	7	2018-11-05	Negative
B5693	G	1	3	2018-11-05	Negative
B5700	B	<15		2018-11-05	Negative
B5701	B	0	10	2018-11-05	Negative
B5702	B	0	10	2018-11-05	Negative
B5708	B		4	2018-11-05	Negative
B5710	G	7	2	2018-11-05	Negative
B5711	B	0	10	5/16/2018	Negative
B5712	B	0	10	5/16/2018	Negative
B5713	B	4	8	5/16/2018	Positive	G3P[8]	G3	P8	I2
B5714	B	1	2	5/16/2018	Negative
B5720	G	6	3	5/16/2018	Negative
B5726	B	1	2	5/22/2018	Negative
B5727	G	1	0	5/22/2018	Negative
B5731	G	1	6	5/22/2018	Negative
B5737	G	1	6	5/22/2018	Negative
B5738	G	3	6	5/22/2018	Negative
B5745	B	5		5/22/2018	Negative
B5746	B	<15		5/25/2018	Negative
B5747	G	2	7	5/25/2018	Negative
B5757	B	0	0	5/25/2018	Negative
B5759	B	13	1	5/25/2018	Negative
B5766	B	0	10	2018-01-06	Negative
B5767	B	0	5	2018-01-06	Negative
B5769	B	0	10	2018-01-06	Negative
B5777	B	12	7	2018-01-06	Negative
B5778	B	9	9	2018-01-06	Negative
B5784	G	1	3	2018-01-06	Negative
B5787	B	0	5	2018-01-06	Negative
B5792	G	2	11	2018-01-06	Negative
B5794	G	2	5	2018-01-06	Negative
B5801	G	12	6	2018-01-06	Negative
B5802	G	2	5	2018-01-06	Negative
B5810	B	1	0	2018-07-06	Negative
B5819	B	0	5	2018-07-06	Negative
B5823	B	6	1	2018-07-06	Negative
B5830	G	0	6	2018-07-06	Negative
B5831	G	0	8	2018-07-06	Negative
B5836	G	2	6	6/15/2018	Negative
B5838	B	6	11	6/15/2018	Negative
B5839	G	5	11	6/15/2018	Positive	G3P[8]	G3	P8	I2
B5840	G	0	7	6/15/2018	Negative
B5845	B	1	8	6/15/2018	Negative
B5848	G	1	3	6/15/2018	Negative
B5850	B	1	7	6/15/2018	Negative
B5851	G	3	8	6/15/2018	Negative
B5858	B		4	6/25/2018	Negative
B5862	B	3	0	6/25/2018	Negative
B5870	G	2	6	6/25/2018	Negative
B5872	B	3	10	6/25/2018	Negative
B5873	B	5	8	6/25/2018	Positive	G3P[8]	G3	P8	I2
B5878	B	11	2	6/25/2018	Negative
B5882	B	2	9	6/25/2018	Negative
B5883	B	2	1	6/25/2018	Negative
B5890	G	2	11	6/25/2018	Negative
B5898	B	3	1	6/25/2018	Negative
B5899	G	7	0	6/25/2018	Negative
B5900	G	0	8	6/25/2018	Negative
B5901	G	7	5	6/25/2018	Negative
B5905	G	10		6/26/2018	Negative
B5906	G	<15		2018-06-07	Negative
B5909	B	6	10	2018-06-07	Negative
B5910	B	9	3	2018-06-07	Negative
B5914	G	4	1	2018-06-07	Negative
B5923	B	1	10	2018-06-07	Negative
B5925	G	4	7	2018-06-07	Positive	G3P[x]	G3	P[x]	I2
B5930	B	6	0	2018-06-07	Negative
B5931	B	3	0	2018-06-07	Negative
B5932	B	1	9	2018-06-07	Negative
B5935	B	0	11	2018-06-07	Negative
B5938	G	0	8	2018-06-07	Negative
B5939	G	0	11	2018-06-07	Negative
B5943	G		3	2018-09-07	Negative
B5944	B	1		7/13/2018	Negative
B5945	G	<15		7/13/2018	Negative
B5950	B	5	0	7/13/2018	Negative
B5961	G	1		7/16/2018	Negative
B5962	G	1	4	2018-03-08	Negative
B5963	B	0	5	2018-03-08	Negative
B5965	B	1	1	2018-03-08	Negative
B5966	G	1	1	2018-03-08	Positive	G8P[8]	G8	P8	I2
B5967	B	2	4	2018-03-08	Negative
B5968	G	5	4	2018-03-08	Negative
B5972	B	4	2	2018-03-08	Negative
B5973	B	4	7	2018-03-08	Negative
B5974	B	5	10	2018-03-08	Negative
B5975	G	1	10	2018-03-08	Negative
B5978	B	0	10	2018-03-08	Negative
B5979	G	0	9	2018-03-08	Negative
B5993	G	6	5	2018-09-08	Negative
B5995	B	0	7	2018-09-08	Negative
B5996	B	6	1	2018-09-08	Negative
B6000	B	1	11	2018-09-08	Negative
B6015	G	1	1	8/14/2018	Negative
B6020	G	8	4	8/14/2018	Negative
B6023	B	0	8	8/14/2018	Negative
B6024	G	6	8	8/14/2018	Positive	G3P[8]	G3	P8	I2
B6033	B	1	5	8/14/2018	Negative
B6041	B	2	0	8/14/2018	Negative
B6042	G	4	0	8/14/2018	Negative
B6043	G	1	4	8/14/2018	Negative
B6050	B	6	10	8/14/2018	Negative
B6051	G	1	5	8/14/2018	Negative
B6058	G	0	11	8/14/2018	Negative
B6059	G	1	9	8/14/2018	Negative
B6060	B	1		8/16/2018	Negative
B6063	G	1	8	8/21/2018	Negative
B6070	B	1	10	8/21/2018	Negative
B6071	G	0	7	8/21/2018	Negative
B6072	G	2	5	8/21/2018	Negative
B6073	G	0	2	8/21/2018	Negative
B6074	G	4	6	8/21/2018	Positive	G3P[8]	G3	P8	I2
B6086	B	0	5	8/21/2018	Negative
B6087	B	0	8	8/21/2018	Negative
B6091	B	3	8	8/21/2018	Negative
B6096	B	1	11	8/21/2018	Negative
B6102	B	0	1	8/28/2018	Negative
B6103	B	1	4	8/28/2018	Negative
B6104	G	0	5	8/28/2018	Negative
B6106	B	4	10	8/28/2018	Negative
B6107	B	3	2	8/28/2018	Negative
B6108	B	1	9	8/28/2018	Negative
B6109	B	0	11	8/28/2018	Negative
B6110	B	1	9	8/28/2018	Negative
B6111	G	2	6	8/28/2018	Negative
B6112	B	4	2	8/28/2018	Negative
B6117	B	6	11	8/28/2018	Negative
B6118	G	7	6	8/28/2018	Negative
B6125	G	0	9	8/28/2018	Negative
B6131	B		2	8/31/2018	Negative
B6132	B	5		8/31/2018	Negative
B6133	B	0	9	8/31/2018	Negative
B6134	G	3	3	8/31/2018	Negative
B6143	B	0	9	2018-04-09	Negative
B6144	B	6	1	2018-04-09	Negative
B6145	B	6	11	2018-04-09	Negative
B6146	B	1	11	2018-04-09	Negative
B6149	B	2	7	2018-04-09	Positive	G3P[8]	G3	P8	I2
B6150	B	1	3	2018-04-09	Negative
B6151	G	4	10	2018-04-09	Negative
B6152	G	1	6	2018-04-09	Negative
B6165	G	12		2018-11-09	Positive	G3P[8]	G3	P8	I2
B6166	G	2	8	2018-11-09	Negative
B6167	G	8	9	2018-11-09	Negative
B6169	G	0	8	2018-11-09	Positive	G3P[8]	G3	P8	I2
B6173	G	0	10	2018-11-09	Negative
B6174	G	5	4	2018-11-09	Negative
B6180	G	2	9	9/14/2018	Negative
B6181	G	2	5	9/14/2018	Negative
B6182	G	3	3	9/14/2018	Negative
B6188	B	2	6	9/14/2018	Negative
B6189	B	0	8	9/14/2018	Negative
B6190	G	4	0	9/14/2018	Negative
B6194	B	0	0	9/17/2018	Negative
B6195	G	3	3	9/17/2018	Negative
B6196	G	1	8	9/17/2018	Negative
B6197	G	0	10	9/17/2018	Negative
B6202	B	2	0	9/19/2018	Negative
B6203	B	3	5	9/19/2018	Negative
B6208	G	1	2	9/19/2018	Negative
B6213	G	6	2	9/21/2018	Negative
B6216	B	5	0	9/21/2018	Negative
B6217	B	8	4	9/21/2018	Negative
B6224	G	4	6	9/25/2018	Negative
B6229	B	8	2	9/25/2018	Negative
B6230	G	2	1	9/25/2018	Negative
B6231	G	0	10	9/25/2018	Negative
B6234	B	8	1	9/25/2018	Negative
B6235	B	9	3	9/25/2018	Negative
B6243	B	2	6	9/25/2018	Negative
B6250	B	8	5	9/28/2018	Negative
B6252	G	3	6	9/28/2018	Positive	G3P[x]	G3	P[x]	unclassified
B6259	B	0	4	9/28/2018	Negative
B6266	B	2		9/28/2018	Negative
B6267	B	2		9/30/2018	Negative
B6268	B	4	7	9/30/2018	Negative
B6270	B	3	5	2018-05-10	Negative
B6271	B	3	7	2018-05-10	Negative
B6280	B	2	6	2018-05-10	Negative
B6281	G	0	4	2018-05-10	Negative
B6284	B	1	1	10/16/2018	Negative
B6285	G	1	4	10/16/2018	Negative
B6289	B	0	10	10/16/2018	Negative
B6296	B	5	10	10/16/2018	Negative
B6297	G	4	6	10/16/2018	Negative
B6298	B	1		10/16/2018	Positive	G3P[4]	G3	P4	I2
B6299	B		3	10/18/2018	Negative
B6300	B		0.2	10/24/2018	Negative
B6301	B	2	0	10/25/2018	Negative
B6302	B	4	2	10/25/2018	Negative
B6304	B	0	11	10/25/2018	Negative
B6306	B	2	4	10/25/2018	Negative
B6311	B	1	4	10/25/2018	Negative
B6312	G	4	8	10/25/2018	Negative
B6313	B		4	10/27/2018	Negative
B6314	B	3		10/27/2018	Negative
B6315	G	7	3	2018-01-11	Negative
B6319	G	2	11	2018-01-11	Negative
B6321	G	2	6	2018-01-11	Negative
B6322	B	1	2	2018-01-11	Negative
B6323	G	1	11	2018-01-11	Negative
B6333	G	2	0	2018-01-11	Negative
B6335	B	1	5	2018-01-11	Negative
B6337	B		4	2018-01-11	Negative
B6338	B	2		2018-02-11	Negative
B6339	B	1		2018-02-11	Negative
B6340	B	1		2018-02-11	Negative
B6342	B	10	3	2018-06-11	Positive	G1P[x]	G1	P[x]	I1
B6343	G	7	2	2018-06-11	Negative
B6347	B	5	9	2018-06-11	Negative
B6351	G	14	10	2018-06-11	Negative
B6352	G	10	3	2018-06-11	Negative
B6355	B	4	8	2018-06-11	Negative
B6356	G	2	4	2018-06-11	Negative
B6357	G	2	8	2018-06-11	Negative
B6359	B	5		2018-06-11	Negative
B6360	B	2	4	2018-08-11	Negative
B6365	B	2		2018-08-11	Negative
B6377	B	1	0	11/16/2018	Negative
B6385	G	2	2	11/22/2018	Negative
B6387	B	13	6	11/22/2018	Negative
B6390	G	0	8	11/22/2018	Negative
B6397	B	1	11	11/22/2018	Negative
B6398	G	0	1	11/22/2018	Negative
B6399	G	2	10	11/22/2018	Negative
B6413	B	0	4	11/22/2018	Negative
B6414	G	0	1	11/22/2018	Negative
B6422	B	13		11/26/2018	Negative
B6426	G	4	2	2018-06-12	Negative
B6434	B	2	4	2018-06-12	Negative
B6435	B	4	7	2018-06-12	Negative
B6436	B	1	7	2018-06-12	Negative
B6439	B	5	3	2018-06-12	Negative
B6440	G	5	1	2018-06-12	Negative
B6450	B	8	4	2018-06-12	Negative
B6477	G	1	7	2018-11-12	Negative
B6479	G	6	0	2018-11-12	Negative
B6480	G	1	5	2018-11-12	Negative
B6481	B	1	7	2018-11-12	Negative
B6482	G	2	0	2018-11-12	Negative
B6483	G	0	2	2018-11-12	Negative
B6489	G	2	9	2018-11-12	Negative
B6490	G	0	10	2018-11-12	Negative
B6500	G	<15		2018-12-12	Negative
B6501	G	<15		12/13/2018	Negative
B6503	G	10	5	12/13/2018	Negative
B6509	B	13	8	12/13/2018	Negative
B6510	B	2	9	12/13/2018	Negative
B6513	B	0	11	12/13/2018	Negative
B6514	G	0	8	12/13/2018	Negative
B6521	G	2		12/14/2018	Negative
B6522	G	2		12/14/2018	Negative
B6525	G	4	1	12/18/2018	Negative
B6534	B	1	6	12/20/2018	Negative
B6535	G	13	4	12/20/2018	Positive	G3P[x]	G3	P[x]	I2
B6548	G	0	7	12/21/2018	Negative
B6550	B	1	6	12/21/2018	Negative
B6551	B	6	4	12/21/2018	Negative
B6573	B	5	3	12/24/2018	Negative
B6574	G	8	11	12/24/2018	Positive	G1P[x]	G1	P[x]	I1
B6579	B	0	6	12/24/2018	Negative
B6580	G	0	7	12/24/2018	Negative
B6581	G	2	5	12/24/2018	Negative
B6587	B	3	7	12/24/2018	Negative
B6591	G	3	10	12/24/2018	Negative

## Sheet: 2019
CODE	Sex	Age (Year)	Age (Month)	Collection date	Result	Genotype	G genotype	P genotype	I genotype
B6597	G	0	0	2019-04-01	Positive	G3P[x]	G3	P[x]	unclassified
B6598	B	0	10	2019-07-01	Positive	G3P[8]	G3	P8	I1
B6599	G	3	2	2019-07-01	Negative
B6602	B	1	10	2019-07-01	Negative
B6603	B	1	2	2019-07-01	Negative
B6609	G	3	6	2019-10-01	Negative
B6611	B	2	2	2019-10-01	Negative
B6612	G	1	10	2019-10-01	Negative
B6618	B	0	6	1/15/2019	Negative
B6619	B	2	1	1/15/2019	Positive	G3P[x]	G3	P[x]	unclassified
B6621	G	3	11	1/15/2019	Negative
B6629	G	9	7	1/17/2019	Negative
B6640	B	2	1	1/19/2019	Negative
B6641	G	5	7	1/19/2019	Negative
B6643	B	3	9	1/19/2019	Negative
B6644	G	1	4	1/19/2019	Positive	G3P[8]	G3	P8	I1
B6651	B	1	0	1/23/2019	Negative
B6652	B	6	11	1/24/2019	Negative
B6654	G	1	0	1/24/2019	Positive	G3P[x]	G3	P[x]	unclassified
B6656	B	12	0	1/24/2019	Negative
B6660	G	0	6	1/29/2019	Negative
B6662	B	2	4	1/29/2019	Negative
B6663	G	0	3	1/29/2019	Negative
B6664	G	11	11	1/29/2019	Negative
B6668	B	0	4	2019-04-02	Negative
B6669	B	4	0	2019-04-02	Negative
B6670	G	3	6	2/21/2019	Negative
B6671	G	2	5	2/21/2019	Negative
B6673	B	1	4	2/21/2019	Negative
B6677	B	1	3	2/21/2019	Negative
B6678	B	1	9	2/21/2019	Negative
B6680	B	3	4	2/21/2019	Negative
B6681	G	0	4	2/21/2019	Positive	G1P[x]	G1	P[x]	I2
B6682	G	7	9	2/21/2019	Negative
B6683	G	7	6	2/21/2019	Negative
B6687	B	2	7	2/21/2019	Negative
B6693	G	0	7	2/22/2019	Negative
B6700	G	3	0	2019-07-03	Negative
B6701	B	0	4	2019-07-03	Negative
B6703	B	1	3	2019-07-03	Negative
B6710	G	0	10	2019-07-03	Negative
B6713	B	0	3	2019-07-03	Negative
B6714	B	1	0	2019-07-03	Negative
B6719	G	1	4	3/20/2019	Negative
B6729	G	6	11	3/20/2019	Negative
B6730	B	0	1	3/20/2019	Negative
B6731	B	1	0	3/22/2019	Negative
B6732	G	0	11	3/25/2019	Negative
B6733	G	12	0	3/28/2019	Negative
B6738	G	1	5	3/30/2019	Negative
B6743	B	0	11	3/30/2019	Negative
B6749	G	14	4	3/30/2019	Negative
B6750	G	2	4	2019-09-04	Negative
B6753	B	6	3	2019-09-04	Negative
B6762	B	1	2	4/25/2019	Negative
B6763	G	4	4	4/25/2019	Negative
B6764	G	2	3	4/25/2019	Negative
B6768	B	4	1	4/25/2019	Negative
B6769	B	1	0	4/25/2019	Negative
B6770	B	0	10	4/25/2019	Negative
B6771	G	0	4	4/25/2019	Negative
B6775	B	0	10	4/25/2019	Negative
B6776	G	2	3	4/25/2019	Negative
B6790	G	0	6	2019-02-05	Negative
B6791	G	1	0	2019-02-05	Negative
B6799	B	2	4	2019-02-05	Negative
B6800	B	2	1	2019-02-05	Negative
B6804	B	0	11	5/17/2019	Negative
B6807	G	1	8	5/17/2019	Positive	G3P[x]	G3	P[x]	unclassified
B6809	B	11	2	5/17/2019	Negative
B6810	B	0	9	5/17/2019	Negative
B6811	G	0	9	5/17/2019	Negative
B6827	G	1	0	5/24/2019	Negative
B6828	G	1	5	5/24/2019	Negative
B6830	B	1	5	5/24/2019	Negative
B6833	B	1	1	5/24/2019	Negative
B6835	G	3	0	5/24/2019	Negative
B6837	B	4	9	2019-07-06	Negative
B6846	G	1	9	2019-07-06	Negative
B6849	B	0	7	2019-07-06	Negative
B6850	B	2	8	2019-07-06	Negative
B6851	B	1	11	2019-07-06	Negative
B6852	G	1	4	2019-07-06	Negative
B6857	B	1	1	6/17/2019	Negative
B6866	B	5	0	6/17/2019	Negative
B6869	B	2	9	6/17/2019	Negative
B6870	G	1	0	6/17/2019	Negative
B6872	G	2	10	6/17/2019	Negative
B6876	B	0	3	6/17/2019	Positive	G1P[x]	G1	P[x]	unclassified
B6883	B	0	5	6/17/2019	Negative
B6884	B	1	4	6/17/2019	Negative
B6885	G	1	1	6/17/2019	Negative
B6906	B	8	8	6/24/2019	Negative
B6907	G	2	1	6/24/2019	Negative
B6908	B	0	7	6/24/2019	Negative
B6909	G	13	7	6/24/2019	Negative
B6916	G	2	1	2019-02-07	Negative
B6922	B	1	6	2019-02-07	Negative
B6923	G	1	11	2019-02-07	Negative
B6929	B		6	2019-09-07	Negative
B6930	B	0	8	7/24/2019	Negative
B6931	G	4	8	7/24/2019	Negative
B6937	B	5	6	7/24/2019	Positive	G3P[8]	G3	P8	I2
B6940	G	3	5	2019-03-08	Negative
B6941	B	12	7	2019-03-08	Negative
B6942	B	10	5	2019-06-08	Negative
B6954	G	3	2	2019-06-08	Negative
B6961	B	1	5	2019-06-08	Negative
B6967	G	5	6	2019-09-08	Negative
B6968	G	4	5	2019-09-08	Negative
B6975	G	0	5	2019-09-08	Negative
B6977	B		7	8/14/2019	Negative
B6981	B	0	10	8/14/2019	Negative
B6982	B	4	1	8/14/2019	Negative
B6991	B	3	7	8/14/2019	Negative
B6992	G	5	10	8/14/2019	Negative
B6996	G	1	0	8/14/2019	Negative
B6998	G	0	9	8/14/2019	Negative
B7006	B	2	1	8/14/2019	Negative
B7007	G	0	1	8/20/2019	Negative
B7009	B	2	0	8/21/2019	Negative
B7010	B	1	0	8/26/2019	Negative
B7011	G	0	11	8/26/2019	Negative
B7017	G	4	5	8/27/2019	Negative
B7018	G	5	0	8/27/2019	Negative
B7019	G	0	9	8/27/2019	Negative
B7024	B	1	3	8/27/2019	Negative
B7025	B	3	0	8/27/2019	Negative
B7026	B	1	0	8/29/2019	Negative
B7027	B	0	11	2019-02-09	Negative
B7035	B	0	8	2019-03-09	Negative
B7036	B	1	7	2019-03-09	Negative
B7038	B	7	3	2019-03-09	Negative
B7039	G	1	11	2019-03-09	Negative
B7041	B	11	3	2019-03-09	Negative
B7043	G	3	2	2019-03-09	Negative
B7046	B	13	11	2019-03-09	Negative
B7047	G	1	11	2019-03-09	Negative
B7052	B	3	9	2019-11-09	Negative
B7053	B	0	8	2019-11-09	Negative
B7054	B	0	8	2019-11-09	Negative
B7055	G	4	0	2019-12-09	Negative
B7056	G	5	3	2019-12-09	Negative
B7057	B	6	3	2019-12-09	Negative
B7058	B	8	5	2019-12-09	Negative
B7059				2019-12-09	Negative
B7061	G	1	1	9/13/2019	Negative
B7062	G	2	0	9/13/2019	Negative
B7063	B	1	7	9/13/2019	Negative
B7066	G	3	2	9/13/2019	Negative
B7067	G	3	3	9/13/2019	Negative
B7070	B	6	11	9/14/2019	Negative
B7074	B	0	11	9/16/2019	Negative
B7076	G	1	1	9/16/2019	Negative
B7077	G	2	2	9/16/2019	Negative
B7078	G	0	6	9/16/2019	Negative
B7084	B	1	9	9/16/2019	Negative
B7085	B	0	11	9/16/2019	Negative
B7086	B	0	6	9/16/2019	Negative
B7087	B	2	0	9/16/2019	Negative
B7088	B	1	0	9/16/2019	Negative
B7089	G	0	11	9/16/2019	Negative
B7090	G	0	7	9/17/2019	Negative
B7091	B	1	5	9/17/2019	Negative
B7093	B	7	11	9/17/2019	Negative
B7095	B	0	4	9/17/2019	Negative
B7097	B	1	11	9/17/2019	Negative
B7100	B	2	11	9/20/2019	Negative
B7101	G	1	2	9/20/2019	Positive	G1P[x]	G1	P[x]	I1
B7102	G	2	6	9/20/2019	Negative
B7104	G	0	1	9/20/2019	Negative
B7110	B	5	3	9/20/2019	Negative
B7114	B	8	11	9/23/2019	Negative
B7115	B	8	11	9/23/2019	Negative
B7116	G	0	2	9/23/2019	Negative
B7118	G	0	11	9/23/2019	Negative
B7124	G	1	10	9/23/2019	Negative
B7125	B	4	4	9/23/2019	Negative
B7126	G	0	4	9/23/2019	Negative
B7127	B	5	8	9/23/2019	Negative
B7130	B	4	2	9/23/2019	Negative
B7131	B	10	6	9/23/2019	Negative
B7134	G	4	7	9/23/2019	Negative
B7135	G	0	6	9/23/2019	Negative
B7142	B	4	9	9/25/2019	Negative
B7144	B	1	1	9/25/2019	Negative
B7147	G	0	11	9/25/2019	Negative
B7148	G	3	0	9/25/2019	Negative
B7151	B	2	2	9/26/2019	Negative
B7155	G	0	5	9/26/2019	Negative
B7156	G	3	0	9/26/2019	Negative
B7157	G	6	6	9/26/2019	Negative
B7158	G	1	0	9/27/2019	Negative
B7159	B	1	9	9/30/2019	Negative
B7161	B	0	11	9/30/2019	Negative
B7166	B	1	10	9/30/2019	Negative
B7175	G	2	5	2019-03-10	Negative
B7176	B	1	0	2019-03-10	Negative
B7177	B	1	1	2019-03-10	Negative
B7178	B	1	0	2019-03-10	Negative
B7179	G	5	10	2019-03-10	Negative
B7180	G	5	3	2019-05-10	Positive	G9P[x]	G9	P[x]	I1
B7181	G	1	9	2019-07-10	Negative
B7182	B	9	11	2019-07-10	Negative
B7183	G	1	0	2019-07-10	Negative
B7184	B	1	9	2019-07-10	Negative
B7185	B	1	0	2019-07-10	Negative
B7186	G	0	11	2019-08-10	Negative
B7187	G	1	0	2019-08-10	Negative
B7188	B	2	3	2019-08-10	Negative
B7189	G	1	0	2019-08-10	Negative
B7191	B	14	9	2019-10-10	Negative
B7193	B	0	5	10/17/2019	Negative
B7195	B	0	11	10/17/2019	Positive	G3P[8]	G3	P8	I2
B7200	B	9	2	10/24/2019	Positive	G3P[8]	G3	P8	I2
B7202	B	0	5	10/25/2019	Negative
B7203	G	2	11	10/25/2019	Negative
B7204	G	5	9	10/25/2019	Negative
B7205	G	5	11	10/25/2019	Negative
B7207	G	2	2	10/28/2019	Negative
B7208	G	14	10	10/28/2019	Negative
B7209	B	1	7	10/28/2019	Negative
B7213	B	6	10	10/28/2019	Negative
B7214	B	1	1	10/28/2019	Negative
B7215	B	5	7	10/28/2019	Positive	G3P[x]	G3	P[x]	unclassified
B7216	B	0	4	2019-04-11	Negative
B7218	G	2	3	2019-04-11	Negative
B7219	B	1	6	2019-04-11	Negative
B7220	B	5	4	2019-04-11	Negative
B7223	G	6	9	2019-07-11	Negative
B7235	B	7	4	2019-07-11	Negative
B7236	B	10	10	2019-07-11	Negative
B7238	B	1	5	2019-11-11	Negative
B7240	B	0	4	2019-11-11	Negative
B7243	B	0	9	2019-11-11	Negative
B7244	B	0	8	2019-11-11	Negative
B7248	B	4	10	11/13/2019	Negative
B7249	B	3	10	11/13/2019	Negative
B7250	B	14	7	11/13/2019	Negative
B7253	G	1	1	11/18/2019	Negative
B7254	G	3	4	11/18/2019	Negative
B7255	B	1	2	11/18/2019	Positive	G3P[8]	G3	P8	I2
B7256	B	3	9	11/18/2019	Negative
B7257	B	1	0	11/18/2019	Positive	G3P[x]	G3	P[x]	unclassified
B7258	G	2	0	11/18/2019	Negative
B7259	G	2	7	11/21/2019	Negative
B7260	B	3	4	11/21/2019	Negative
B7263	B	0	9	11/21/2019	Negative
B7265	B	0	11	11/21/2019	Negative
B7274	G	0	6	11/21/2019	Positive	G3P[x]	G3	P[x]	unclassified
B7278	B	3	1	11/25/2019	Negative
B7279	B	4	4	11/25/2019	Negative
B7287	G	3	3	11/25/2019	Negative
B7288	B	1	0	11/25/2019	Negative
B7290	B	0	8	11/26/2019	Negative
B7291	B	8	11	11/26/2019	Positive	G3P[x]	G3	P[x]	unclassified
B7292	G	2	9	11/26/2019	Negative
B7295	B	1	3	11/26/2019	Negative
B7305	B	1	4	11/28/2019	Negative
B7306	G	1	6	11/28/2019	Negative
B7307	B	5	2	11/28/2019	Negative
B7315				11/28/2019	Negative
B7320	B	3	5	2019-11-12	Negative
B7324	G	0	1	2019-11-12	Positive	G3P[x]	G3	P[x]	I2
B7325	B	0	9	2019-11-12	Positive	G3P[x]	G3	P[x]	I2
B7326	B	3	3	12/13/2019	Negative
B7328	B	7	3	12/13/2019	Negative
B7329	B	9	0	12/16/2019	Negative
B7330	G	0	2	12/16/2019	Positive	G3P[8]	G3	P[8]	I2
B7331	B	1	7	12/16/2019	Negative
B7332	B	2	4	12/16/2019	Negative
B7333	G	3	8	12/16/2019	Positive	G3P[8]	G3	P8	I2
B7334	B	10	2	12/16/2019	Negative
B7335	B	6	2	12/19/2019	Positive	G3P[8]	G3	P8	I2
B7338	G	1	3	12/19/2019	Positive	G3P[x]	G3	P[x]	unclassified
B7342	G	2	2	12/19/2019	Negative
B7344	G	4	1	12/20/2019	Negative
B7345	B	3	3	12/20/2019	Positive	G3P[8]	G3	P8	I2
B7348	B	1	5	12/20/2019	Negative
B7366	B	0	4	12/23/2019	Negative
B7369	G	7	1	12/23/2019	Positive	G3P[8]	G3	P8	I2
B7371	B	0	9	12/24/2019	Negative
B7372	G	4	1	12/24/2019	Negative
B7373	G	2	1	12/24/2019	Negative
B7374	G	7	1	12/24/2019	Negative
B7375	G	4	8	12/24/2019	Negative
B7376	G	2	1	12/24/2019	Negative
B7377	G	3	11	12/24/2019	Negative
B7379	G	2	6	12/24/2019	Negative
B7382	G	7	1	12/24/2019	Negative
B7385	G	0	0	12/25/2019	Negative
B7386	G	0	10	12/25/2019	Negative
B7394	B	0	11	12/26/2019	Negative
B7398	G	0	9	12/26/2019	Negative
B7404	B	1	5	12/27/2019	Negative
